# Supplementary material for: Generation of a chromosome-scale genome assembly of the insect-repellent terpenoid-producing Lamiaceae species, Callicarpa americana
Source: Gigascience. 2020 Sep 7;9(9):giaa093. doi: 10.1093/gigascience/giaa093 (PMC7476102; doi:10.1093/gigascience/giaa093)
Supplement: giaa093_Supplemental_Files [file giaa093_supplemental_files.zip › TableS1.xlsx]

## Sheet: TableS1
Table S1: RNA-Seq, whole-genome shotgun, and Hi-C libraries used in this study.
Description	SRA BioSample	SRA Run ID	Type of library	Total Reads
Mature leaf total RNA	SAMN11461722	SRR8927028	RNA-Seq	64758847
Young leaf total RNA	SAMN11461723	SRR8927027	RNA-Seq	64102615
Stem total RNA	SAMN11461724	SRR8927030	RNA-Seq	63334609
Petiole total RNA	SAMN11461725	SRR8927029	RNA-Seq	64505790
Root total RNA	SAMN11461726	SRR8927024	RNA-Seq	34049452
Open flower total RNA	SAMN11461727	SRR8927023	RNA-Seq	53825309
Closed flower total RNA	SAMN11461728	SRR8927026	RNA-Seq	43872498
Whole fruit total RNA	SAMN11461729	SRR8927025	RNA-Seq	52872604
Leaf tissue for Hi-C	SAMN11463016	SRR8928348	Hi-C	368401363
Young leaf DNA	SAMN11462982	SRR8927066	WGS	135334284
Leaf DNA for PacBio sequencing	SAMN11462983	SRR8932629	WGS (PacBio)	4259656
Leaf DNA for PacBio sequencing	SAMN11462983	SRR8932628	WGS (PacBio)	578595
