# Supplementary material for: Generation of a chromosome-scale genome assembly of the insect-repellent terpenoid-producing Lamiaceae species, Callicarpa americana
Source: Gigascience. 2020 Sep 7;9(9):giaa093. doi: 10.1093/gigascience/giaa093 (PMC7476102; doi:10.1093/gigascience/giaa093)
Supplement: giaa093_Supplemental_Files [file giaa093_supplemental_files.zip › TableS2.xlsx]

## Sheet: TableS2
Table S2. PacBio flow cells used in this study.
Flow Cell	SRA Run ID	Number of Reads	Total Bases (bp)	Number of Reads >= 1 kb	Total Bases (bp) of Reads >= 1kb
m54193_180208_222314	SRR8932629	792206	6058752842	638540	5988509957
m54193_180214_024450	SRR8932629	741027	5975777488	600251	5911727105
m54193_180216_214838	SRR8932629	507161	5746584671	438062	5713267589
m54193_180217_075436	SRR8932629	515407	5723396037	448759	5691420913
m54193_180217_180425	SRR8932629	523011	5317858636	452289	5283423048
m54193_180218_041402	SRR8932629	515839	5018010038	440138	4981656768
m54193_180222_221210	SRR8932629	328825	2975854654	283371	2953851725
m54193_180223_081748	SRR8932629	336180	3134210757	292354	3112640936
m54193_180305_222630	SRR8932628	132510	1417617355	117082	1409600690
m54193_180225_003437	SRR8932628	336689	2904575688	288854	2881496621
m54193_180307_144557	SRR8932628	109396	1112574235	96016	1105673125
Total		4838251	45385212401	4095716	45033268477
