# Supplementary material for: Generation of a chromosome-scale genome assembly of the insect-repellent terpenoid-producing Lamiaceae species, Callicarpa americana
Source: Gigascience. 2020 Sep 7;9(9):giaa093. doi: 10.1093/gigascience/giaa093 (PMC7476102; doi:10.1093/gigascience/giaa093)
Supplement: giaa093_Supplemental_Files [file giaa093_supplemental_files.zip › Tables3.xlsx]

## Sheet: TableS3
Table S3. Callicarpa americana RNA-seq alignment and genome-guided assembly transcript metrics.
Library Name	SRA Run ID	Tissue	Read Pairs*	Cleaned Read Pairs	HISAT2 Overall Alignment Rate	Number of Genome Guided Transcripts
CAR_AF	SRR8927028	Mature leaf	64758847	64279081	0.9631	78678
CAR_AG	SRR8927027	Young leaf	64102615	63521728	0.9637	82706
CAR_AH	SRR8927030	Sem	63334609	62597824	0.9647	85654
CAR_AI	SRR8927029	Petiole	64505790	63950337	0.9616	85962
CAR_AJ	SRR8927024	Root	34049452	33167513	0.9678	58309
CAR_AK	SRR8927023	Open flower	53825309	53241605	0.9417	83248
CAR_AL	SRR8927026	Closed flower	43872498	43482707	0.957	80546
CAR_AM	SRR8927025	Whole fruit	52872604	52732153	0.9631	77273
*All reads are 150 nt paired end					0.960337
