# Supplementary material for: Generation of a chromosome-scale genome assembly of the insect-repellent terpenoid-producing Lamiaceae species, Callicarpa americana
Source: Gigascience. 2020 Sep 7;9(9):giaa093. doi: 10.1093/gigascience/giaa093 (PMC7476102; doi:10.1093/gigascience/giaa093)
Supplement: giaa093_Supplemental_Files [file giaa093_supplemental_files.zip › TableS4.xlsx]

## Sheet: Sheet1
transcript	CAR_AF	CAR_AG	CAR_AH	CAR_AI	CAR_AJ	CAR_AK	CAR_AL	CAR_AM	Functional Annotation
Calam.05G243900.5	0.0529551	0.669677	1.53581	1.6289	1.03822	0.900324	1.31692	1.64189	Protein NUCLEAR FUSION DEFECTIVE 6, chloroplastic/mitochondrial
Calam.10G106400.1	0.169696	0.254894	0	0.0536328	0.025781	0	0	0.0161723	cytochrome P450, family 71, subfamily B, polypeptide
Calam.05G104400.1	64.9638	35.1131	20.0701	23.751	4.913	16.1636	9.36916	21.2214	conserved hypothetical protein
Calam.08G146000.4	0	0.00197608	0	0	0	0.113906	0	0	Leucine-rich repeat protein kinase family protein
Calam.01G181000.2	0.993512	2.81115	1.33954	1.53906	1.10492	1.29654	1.19987	0.833248	SWIB complex BAF60b domain-containing protein
Calam.07G082500.1	3.27435	4.47402	3.62311	4.3961	2.20134	15.3885	12.9544	7.74697	Ankyrin repeat family protein
Calam.07G174300.1	0	0	0	0	0	0	0	0	Barwin-related endoglucanase
Calam.10G078600.2	2.53553	4.78736	2.44459	4.49091	3.17086	4.13151	3.48938	3.58927	P-type ATPase of Arabidopsis
Calam.02G063600.3	1.60848	1.26537	2.6529	1.8267	0.242346	6.70179	3.11675	1.69836	SKP1/ASK-interacting protein
Calam.14G091100.1	4.87321	3.20273	3.57281	3.77852	2.5759	2.2067	1.93398	2.48924	O-methyltransferase
Calam.05G069400.2	3.66201	3.33171	10.9477	8.5117	20.891	7.61628	4.1062	7.32079	Adenine nucleotide alpha hydrolases-like superfamily protein
Calam.14G046500.2	0	0	0.011948	0	0.507107	0	0	0	WRKY DNA-binding protein
Calam.13G102500.1	6.63717	6.74885	0.778482	1.59035	0	0.185471	1.12054	0.258444	photosystem II reaction center PSB29 protein
Calam.06G088600.1	5.59855	5.57234	8.57311	7.55804	3.81925	8.61318	10.7385	7.40967	Eukaryotic aspartyl protease family protein
Calam.08G050100.7	0	0.127548	0.0722756	0.654471	0.340481	0	0	0.389101	conserved hypothetical protein
Calam.08G124800.3	8.40024	4.22079	13.6681	10.6462	16.1384	9.50733	11.2272	14.3437	ARM repeat superfamily protein
Calam.04G040000.2	0.633504	0.356499	0.781566	1.25126	0.0765479	0.939071	0.302222	0.0482577	Homeodomain-like superfamily protein
Calam.03G017800.1	1.11884	2.76509	44.6253	9.14685	11.3532	3.3035	3.61273	0.0425697	hydroxyproline-rich glycoprotein family protein
Calam.14G000200.4	0.0730175	0.33087	0.0718112	0.112708	0.659653	0	0.519037	0.980767	Nucleic acid-binding, OB-fold-like protein
Calam.03G147700.3	2.04541	2.06707	2.67524	4.3056	2.08814	1.72781	1.89737	5.06062	Protein of unknown function (DUF3133)
Calam.02G055000.1	10.0604	11.7061	22.4143	16.3809	11.8162	33.2125	31.582	25.4156	BLISTER
Calam.04G119100.3	2.67391	1.5196	0.153269	0.400143	0.0467224	0.637031	0.580752	0	glutamate receptor
Calam.10G093800.4	2.72408	6.73991	2.63077	3.2022	0.000247529	3.92342	4.68014	2.81166	YebC-related
Calam.09G007700.1	24.9326	9.7835	33.3282	45.2468	39.7607	24.0907	10.9136	38.0204	WRKY DNA-binding protein
Calam.05G020000.6	0.0691292	0.351852	1.12375	0.257663	0.314223	0.17478	0	0.246792	Tetratricopeptide repeat (TPR)-like superfamily protein
Calam.04G075300.3	1.33627	1.54859	1.5486	1.16941	3.42518e-08	1.02582	1.30749	0.356964	aldehyde dehydrogenase 6B2
Calam.07G003100.8	0.497037	0	0	0.697046	0	0.786684	0	0	hypothetical protein
Calam.11G138200.1	2.70523	3.3689	0.78827	6.80992	0.106363	11.942	15.2953	4.15389	basic helix-loop-helix (bHLH) DNA-binding superfamily protein
Calam.08G195800.5	0	0	0	0	0	0	0	0	transcription factor-related
Calam.12G080200.1	0.133458	6.32657	7.16365	5.50229	8.63792	19.7945	38.3888	6.76513	phosphatidic acid phosphatase-related / PAP2-related
Calam.02G075300.1	0.0225548	0.0952069	0.0584797	0.104821	0.46454	1.14958	0.344543	0	NB-ARC domain-containing disease resistance protein
Calam.15G027200.3	0.780333	8.68037e-08	1.58882e-06	0.302449	0.36841	1.39039	2.16085e-08	0.00135251	BAH domain ;TFIIS helical bundle-like domain
Calam.12G022600.7	0	0.146017	0.125133	0.0683368	0.223147	0.158147	0.136393	0	Clathrin adaptor complexes medium subunit family protein
Calam.10G064600.2	0.344664	0.409278	0.713887	0.533454	15.2448	3.27715	0.891165	1.26777e-06	stress-inducible protein, putative
Calam.14G068800.1	0.180323	5.7366	5.16207	1.86353	3.67498	1.10588	0.520787	0.168798	Microtubule associated protein (MAP65/ASE1) family protein
Calam.07G202900.1	11.7295	32.5857	11.1076	42.0955	1.42417	60.4026	31.1769	3.1339	microtubule-associated proteins 70-2
Calam.13G176900.1	0	0	0	0	0	0	0	0	Eukaryotic aspartyl protease family protein
Calam.07G183800.1	4.16083	12.3051	16.8287	13.019	14.9857	7.56116	13.7139	9.02401	Nucleotide/sugar transporter family protein
Calam.14G090300.1	0.233774	35.9121	0.309594	11.6327	0.065358	32.9584	11.9958	0.0419144	O-methyltransferase
Calam.04G092100.1	2.11748	2.31293	2.94331	3.55609	1.88985	2.5662	2.43639	2.91609	Pseudouridine synthase family protein
Calam.17G156600.2	0.13607	0	0	0.497323	0	0.476493	1.64066	1.89236e-05	tetraspanin6
Calam.01G086400.1	1.01921	1.50124	0.403029	1.70484	3.91227	0.0478975	0.0782393	0.200288	alpha/beta-Hydrolases superfamily protein
Calam.01G060300.1	4.37717	2.24536	2.16725	4.02735	1.56983	3.56915	3.41257	2.81656	Putative RNA methyltransferase domain containing protein
Calam.11G080800.5	0.48643	0.786464	1.60898	1.5915	0	0.442572	0.655654	0	Abscisic acid-responsive (TB2/DP1, HVA22) family protein
Calam.10G035700.7	0.0772696	0.34716	0.51197	0.318578	0.12394	0.452652	0.413021	0.164733	conserved hypothetical protein
Calam.07G012000.6	0.182985	0.552851	0.832569	0.957278	0.295935	0.548073	0.967717	1.14993	Acyl-CoA N-acyltransferase with RING/FYVE/PHD-type zinc finger domain
Calam.14G129300.6	0.419457	0.479632	0.987166	0.820522	0.256229	0.602978	0.696922	0.756248	Tetratricopeptide repeat (TPR)-like superfamily protein
Calam.01G132100.9	0.0580875	0.146461	0	0.134569	0.226236	0.107507	0	0.0908776	essential meiotic endonuclease 1B
Calam.08G176600.1	4.96262	11.9943	20.419	19.3423	7.66597	6.65835	9.09312	3.13804	GATA transcription factor
Calam.17G017600.3	0.277057	1.41945	0.278053	0.414994	0	0.546389	0.226627	0.220723	eukaryotic release factor 1-3
Calam.15G145900.4	0.206737	0.197545	2.28007	0.240882	2.07463	0.965668	1.59103	0.671011	hypothetical protein
Calam.06G110800.3	0.120061	0.115291	0.107286	0.247489	0	0.516388	1.09102	0.26767	OTU-like cysteine protease family protein
Calam.04G099700.1	0	0	9.84791	0.179411	6.54337	0	0.301488	0.353915	Ribosomal protein L10 family protein
Calam.10G160200.1	0	0	0	0	0	0	0	0.357429	hypothetical protein
Calam.16G097400.1	0.83611	2.74218	1.29531	6.30448	0	0	1.33025	0.855021	conserved hypothetical protein
Calam.04G043500.1	0.164758	4.3111	2.20425	9.7937	1.76605	1.84716	6.37792	0.310366	alpha/beta-Hydrolases superfamily protein
Calam.02G189000.1	0.480926	0.899717	0.92678	1.13512	0.66916	1.43703	1.4568	0.763291	hypothetical protein
Calam.12G047500.3	1.17396e-10	0	9.97115e-11	0	0	0	0	0.379455	catalytics
Calam.08G061200.1	0	0	14.2053	0.365828	0.930922	0.123497	0.102532	0	conserved hypothetical protein
Calam.08G079200.1	0	0.135594	0	0	0	0	0	0.0835858	Ethylene-responsive element binding factor
Calam.04G164800.2	3.68803	0.892456	3.81346	1.32338	1.65521	44.1211	34.7828	8.91104	pheophytinase
Calam.07G134700.1	0.58149	1.89403	2.29371	1.97221	0.773589	3.85514	2.3724	0.886067	inter-alpha-trypsin inhibitor heavy chain-related
Calam.16G004300.1	0.0454945	27.4772	0.597678	4.31321	0	35.5284	44.8489	0	terpene synthase
Calam.04G042100.1	1.65715	0.70934	3.29574	2.68411	2.28238	3.29401	3.28831	4.71396	NB-ARC domain-containing disease resistance protein
Calam.01G148800.1	1.92675	3.22478	3.443	3.60332	1.75842	4.49585	4.02147	6.83738	hypothetical protein
Calam.12G023800.2	24.2673	25.2628	20.6349	22.6326	14.1225	27.1189	34.1993	19.9308	Chromosome segregation protein Spc25 domain containing protein
Calam.01G106700.9	1.07933	0.33018	0.398342	0.106466	0.0283126	0.912035	1.73353	0.70982	Rho GTPase activation protein (RhoGAP) with PH domain
Calam.07G118000.1	0	0.0164604	1.68452	0.973559	1.004	0.7964	0.229901	2.33861	hypothetical protein
Calam.06G086700.1	0	0	0	0	0	0	0	0	Ribonuclease H-like superfamily protein
Calam.03G189800.4	1.45857	0.73783	0.344944	0.95109	0.297422	0.535833	0.771141	0.220105	CLP-similar protein
Calam.02G156700.8	0.000975148	0.0383585	3.34196e-07	0	0	0.0769718	0	0	Reticulon family protein
Calam.07G227300.3	0	1.66976	4.7152	2.44028	0	0	0.205877	0.179412	Protein with RING/U-box and TRAF-like domains
Calam.16G008900.1	59.236	63.6102	53.1355	48.0025	20.2323	39.6995	48.9101	30.6731	hypothetical protein
Calam.05G246900.1	0	0.0981155	0	0	0.33568	0.0903862	0	0.125566	Protein of unknown function (DUF688)
Calam.05G175300.2	0.448653	0	0.257608	0.380341	0	1.65898	0.489704	0.94062	Protein kinase superfamily protein
Calam.07G093100.1	3.63484	5.13186	6.42305	6.08855	1.87649	7.18115	9.70194	5.59729	Alcohol dehydrogenase transcription factor Myb/SANT-like family protein
Calam.06G097200.2	0.0726346	0.570557	0.565932	0.405783	0.266371	0.577243	0.372925	0.259895	LA RNA-binding protein
Calam.05G228500.1	25.5396	29.7118	18.229	22.1758	9.80711	23.5232	26.6128	34.8498	conserved hypothetical protein
Calam.01G100300.4	0.225235	0.450417	0.715323	0.811927	0.122603	0.437546	1.55953	0.777204	embryo defective
Calam.15G118700.3	0.244477	0.354214	0.30867	0.839087	0.129941	1.21187	2.20366	0.233145	conserved hypothetical protein
Calam.06G056200.2	0.116143	0	0.309066	0.218668	0	0.581228	0.236253	0.0193425	Leucine-rich receptor-like protein kinase family protein
Calam.01G275100.1	3.12938	8.37184	7.60636	9.32359	5.63086	9.57961	13.8972	18.3012	microsomal glutathione s-transferase, putative
Calam.07G099800.2	1.13128	5.57579	2.66864	4.1029	0.0179813	6.78848	11.2535	3.34803	MIF4G domain-containing protein / MA3 domain-containing protein
Calam.11G145500.2	9.77189	12.6898	9.48107	13.4033	15.3416	11.5045	6.61177	8.95431	Outer arm dynein light chain 1 protein
Calam.02G070800.4	0.0986848	0.0036707	0	0.0826354	0	0	0.169961	0.330281	protein kinase 2B
Calam.16G064200.1	8.38611	9.70711	14.8986	13.3955	6.97476	14.9588	15.2039	16.5895	conserved hypothetical protein
Calam.04G221500.6	0.267034	2.07236	2.84871	1.66616	0	5.98738	1.6459	0.0904704	squamosa promoter binding protein-like
Calam.14G171000.1	0.0275027	0	3.05088	0.0106482	2.67171	3.03274	0.0358369	0.207601	glycerol-3-phosphate acyltransferase
Calam.07G202800.1	30.8563	33.7137	12.9045	13.6712	5.11856	8.15848	6.18024	7.17671	DNA GYRASE B2
Calam.04G018000.1	0.457243	0.606381	0.329997	2.34685	0.103378	8.49685	4.35067	0	SAUR-like auxin-responsive protein family
Calam.01G142700.1	0	0	0	0	0	0	0	0.274153	hypothetical protein
Calam.17G144200.2	0.0917097	0	0.199449	0	0.104143	0.493563	0.538894	0	P-loop containing nucleoside triphosphate hydrolases superfamily protein
Calam.11G069700.7	0	0.0837961	0	0.0265506	0	0	0.0439394	0	Abscisic acid-responsive (TB2/DP1, HVA22) family protein
Calam.09G114500.3	0.178689	0.206088	1.16784	1.35498	0.155602	1.17807	1.01473	1.19868	Potassium transporter family protein
Calam.15G006700.1	4.00482	10.9266	4.55471	5.31017	3.55718	2.2476	3.94812	3.40359	RNA-binding (RRM/RBD/RNP motifs) family protein
Calam.04G134800.1	0	0	0	0	2.42327	0	0	0	Disease resistance-responsive (dirigent-like protein) family protein
Calam.10G078100.5	0	0	0.262188	1.25688e-07	0	3.81859	2.65606	0.750753	Chalcone-flavanone isomerase family protein
Calam.10G035900.1	0.144114	0.191839	0.484628	0.688445	0.163884	2.32557	5.81943	0.796851	Major facilitator superfamily protein
Calam.11G078000.2	1.55476	1.41769	1.98233	1.59226	0.288414	0.695512	1.95105	0.989604	Brain and reproductive organ-expressed protein (BRE) domain containing protein
Calam.05G257000.1	0	0	0	0	0	0	0	0.117972	hypothetical protein
Calam.02G110100.2	0.166567	0.18973	0.0529651	0	0	1.24462	3.17667	0.106129	2-oxoacid dehydrogenases acyltransferase family protein
Calam.07G073500.1	70.5852	131.731	339.387	383.22	61.2229	95.2703	70.3053	211.882	plasma membrane intrinsic protein 2A
Calam.01G148000.1	3.94023	3.00918	25.292	32.3478	3.24901	80.0519	14.5263	13.6025	Ubiquitin-like superfamily protein
Calam.13G124800.1	6.34019	4.5264	5.43616	6.78098	4.02201	6.36887	3.21089	4.27642	Adenine nucleotide alpha hydrolases-like superfamily protein
Calam.04G000900.1	0	0	3.02045e-08	0	0	0.874513	0	0	conserved hypothetical protein
Calam.04G251500.1	0.0144858	0	0.0239686	0.0165239	52.9412	0.0236925	0.171412	0	hypothetical protein
Calam.01G229300.3	0.0711453	0.0991196	0.0990428	0.859658	0.380884	0	0.208831	0.248967	conserved hypothetical protein
Calam.08G028100.1	62.9789	116.632	104.089	68.0411	74.7594	86.4452	130.618	54.8474	high mobility group A
Calam.11G055100.5	4.20635	5.44207	6.58856	9.18248	7.34664	6.63194	7.29735	4.45807	Regulator of chromosome condensation (RCC1) family with FYVE zinc finger domain
Calam.13G000100.3	0.202234	1.02912	0.344783	1.24475	0	0.139676	0.11835	0.18462	SCARECROW-like
Calam.17G140200.1	9.77457	9.73806	14.9131	16.1972	7.36142	22.2159	24.887	13.1378	hypothetical protein
Calam.06G181300.3	2.75419	4.07613	3.72	3.22969	2.05293	5.99385	4.47395	6.2914	Tetratricopeptide repeat (TPR)-like superfamily protein
Calam.09G152000.1	1.01415	0.893712	1.34612	0.597424	3.47251	0.803589	1.67008	0.711351	Phototropic-responsive NPH3 family protein
Calam.04G036200.1	21.0197	16.0846	64.9299	65.1403	37.2745	69.3923	78.8636	273.709	CSL zinc finger domain-containing protein
Calam.06G031000.4	0	1.6601e-07	2.02617	0.0962457	0	0.0678404	0.1412	1.27096	Auxin-responsive GH3 family protein
Calam.16G065000.1	0.454077	0.875461	0.984236	0.894993	0.26219	1.05047	2.32088	1.00778	hydroxyproline-rich glycoprotein family protein
Calam.02G091100.5	0.753543	0.390832	3.74533	1.62873	0.357033	12.6217	9.66464	0.988463	Heavy metal transport/detoxification superfamily protein
Calam.01G230300.1	3.54171	2.1752	1.9198	6.67469	8.30752	0.943431	0.0611142	1.56634	wall associated kinase
Calam.07G224400.3	0.137895	0	0.0968659	0.0966391	0.156179	0.259196	0.304063	0	Chaperone DnaJ-domain superfamily protein
Calam.16G120600.4	0.702992	1.07238	0.924171	1.35304	0.929755	1.063	1.53977	1.48724	Zinc finger C-x8-C-x5-C-x3-H type family protein
Calam.15G045800.1	0.264339	0.695759	24.4193	3.29496	5.91187	0.495312	0.475838	0.898239	conserved hypothetical protein
Calam.15G084100.1	0.525615	6.31964	11.9648	31.1194	12.6533	2.73246	9.12754	3.69895	Protein kinase protein with tetratricopeptide repeat domain
Calam.07G216500.1	153.586	110.104	14.8093	28.6789	5.38612	21.1522	21.0632	29.6318	elongation factor family protein
Calam.12G006600.1	2.0018	28.6861	21.3094	18.5151	6.87791	18.3459	24.4349	0.92802	homeobox protein
Calam.10G136100.1	0	1.60595	0.455468	0.424742	0	0.557697	0	0	Transducin family protein / WD-40 repeat family protein
Calam.10G110800.1	13.5241	14.5303	20.8177	18.6236	14.36	18.1223	18.4596	15.4181	RNA recognition motif (RRM)-containing protein
Calam.16G002900.2	1.15565	3.26515	2.66491	5.43962	1.95139	1.49968	1.8355	0.452857	Acyl-CoA N-acyltransferases (NAT) superfamily protein
Calam.10G058500.1	44.9788	41.4954	67.1899	58.3465	37.5789	60.4017	54.608	60.9203	Family of unknown function (DUF577)
Calam.11G150000.1	0	0.21434	0.0291159	0	0	0	0.176512	0.0158358	Cellulase (glycosyl hydrolase family 5) domain containing protein
Calam.07G053300.3	0.836473	1.24849	2.36004	1.62022	1.10508	6.23068	5.82328	2.27958	Nucleotide-diphospho-sugar transferase family protein
Calam.03G061300.3	0.625286	0.161843	0.466919	0.0971935	0.215201	0.28203	0.147915	0.976945	F-box family protein
Calam.08G210600.4	0.069122	0.0795988	0.0492268	0.0204478	1.06096e-09	0.333056	0.0105524	0.232049	elongation factor P (EF-P) family protein
Calam.14G128900.2	0.743766	6.70808	7.05794	3.83845	5.34504	4.0402	2.12998	3.62713	DNA polymerase alpha
Calam.03G028400.3	0.152628	0	0.343024	0.14155	0	1.00956	3.1568	0.991292	Glycolipid transfer protein (GLTP) family protein
Calam.04G200200.1	15.1489	22.1048	26.8142	24.3229	15.6404	29.2169	30.7704	28.5627	conserved hypothetical protein
Calam.07G068600.2	0	0	0.0833122	0	1.97922	0.227254	0	0	Leucine-rich repeat protein kinase family protein
Calam.17G161400.1	0	0	0	0	0	0	0	0	cytochrome P450, family 71, subfamily B, polypeptide
Calam.04G178000.8	0	0.11349	0.38886	0.0853885	0	0.188427	0	0.194132	basic helix-loop-helix (bHLH) DNA-binding superfamily protein
Calam.14G106500.1	5.29963	7.86592	7.20814	4.70403	5.60216	6.34035	8.49927	6.47616	RING/U-box superfamily protein
Calam.01G132500.2	20.1179	18.5239	20.0453	19.6815	19.3958	22.6729	22.8592	16.6769	Splicing factor, CC1-like
Calam.16G034900.1	148.943	293.682	244.156	223.474	248.776	206.776	221.028	650.918	ribosomal protein 5A
Calam.04G035900.4	1.87069	0.903815	2.53396	3.18718	1.59665e-07	0.682936	0.525848	5.14259	extra-large G-protein
Calam.12G106300.8	0.501735	0.372374	0.566246	0.423554	0.277136	1.1266	0.972668	1.20726	Rhodanese/Cell cycle control phosphatase superfamily protein
Calam.05G172100.2	0	0	0	0.0562506	0	0	0.17879	0.0664607	emp24/gp25L/p24 family/GOLD family protein
Calam.05G076200.1	14.6955	3.79964	0.679507	3.45544	0	1.72637	1.99531	1.66296	cysteine-rich RLK (RECEPTOR-like protein kinase)
Calam.15G083500.2	0.739731	0.603078	6.96407	2.25965	3.39981	2.51715	10.8178	2.5746	Concanavalin A-like lectin family protein
Calam.04G044100.1	0	0.114376	0.645186	0.0861867	0.526777	0.950211	0.285172	0	carboxyesterase
Calam.10G177200.5	1.48306	4.37221	6.94201	9.88698	13.9078	9.74121	3.23917	2.33517	ACT domain repeat
Calam.15G088100.2	0	0	0.0343779	0.265082	1.50296	0.0935412	1.05574	0.0127717	laccase
Calam.06G235200.1	8.78671	6.55672	9.51703	10.5648	4.74197	18.6876	13.1239	14.5685	like heterochromatin protein (LHP1)
Calam.03G190700.5	0	0.452338	0.181347	0.451053	1.61775	0.137445	0.53074	0.61269	AGC (cAMP-dependent, cGMP-dependent and protein kinase C) kinase family protein
Calam.04G062100.5	2.2887	1.29522	0.815153	1.62856	0.498167	3.26932	4.46915	1.49614	Inositol 1,3,4-trisphosphate 5/6-kinase family protein
Calam.06G239800.1	0	0	0	0	0	0.104013	0	0	hypothetical protein
Calam.03G051900.1	27.8212	34.556	85.801	85.8264	85.5753	96.5199	111.397	152.397	pyruvate dehydrogenase complex E1 alpha subunit
Calam.02G160400.1	726.978	84.8306	8.43905	40.9034	0.23514	2.96442	1.9034	4.30561	cytochrome P450, family 72, subfamily A, polypeptide
Calam.01G091200.13	0.284857	0	0.463695	0.457457	0.172154	0.422264	0.23467	0.442162	poly(A) binding protein
Calam.04G036100.1	1.92952	2.18995	1.99968	1.50758	1.22875	2.23166	2.99	1.74165	target of rapamycin
Calam.17G024600.4	0.878796	1.51141	0.68419	0.33147	0.0918135	0.34748	1.78335	0.0520347	non-intrinsic ABC protein
Calam.12G181000.1	0.0507575	0.157636	0.427285	0.136901	0.0275748	1.38425	12.7295	0.186355	phosphate transporter 3;1
Calam.07G023200.1	11.5586	9.29837	5.25507	7.96791	0.934536	7.0509	6.37102	6.16898	Tubulin/FtsZ family protein
Calam.05G110700.1	8.45902	9.42721	13.003	13.0018	9.1474	10.8937	9.81647	21.0186	Transducin/WD40 repeat-like superfamily protein
Calam.05G133300.1	0.0119711	0.199921	0.845478	0.633845	0.351902	0.135031	0.305614	0	Leucine-rich repeat protein kinase family protein
Calam.14G139500.1	0.262006	0.375486	0.0472322	0	0	0	0.0723148	0	Heavy metal transport/detoxification superfamily protein
Calam.11G153700.6	0	1.81846e-08	5.21932	0.810363	0.226839	0.440347	0	0.232247	sulfate transporter 1;3
Calam.11G005100.2	0	0	0.0773967	0	0.770424	0	0	0	basic helix-loop-helix (bHLH) DNA-binding superfamily protein
Calam.06G236500.1	0	0.024013	0.350117	0.0251711	0.275791	0	0	2.83342	VQ motif-containing protein
Calam.14G095000.2	0.0274285	0.212293	8.52562	3.16529	7.19246	0.288956	0.526585	5.4447	cellulose synthase-like D3
Calam.01G116200.2	4.76504	6.01024	1.27856	1.36727	1.2688	11.7947	21.0599	3.59103	Biotin/lipoate A/B protein ligase family
Calam.03G049000.1	4.79687	2.97298	8.0382	7.82765	0.12979	9.56324	11.0069	11.2113	Protein kinase superfamily protein
Calam.04G157300.1	14.18	27.9007	61.9854	62.7033	38.9854	21.3028	25.4854	39.2298	Cellulose synthase family protein
Calam.03G026200.2	0	0.04221	0	0	0	0	0	0.1609	C2H2 and C2HC zinc fingers superfamily protein
Calam.01G216600.1	60.7592	29.1169	44.0707	58.1163	18.0553	15.3836	23.4669	49.5105	hypothetical protein
Calam.13G033200.4	0.34043	0.440025	1.053	0.138534	0.435601	1.18437	0.805512	0.522617	homolog of yeast autophagy 18 (ATG18) G
Calam.03G072500.3	0	0	0.0375374	0	0	1.46615	2.66108	1.97652	K-box region and MADS-box transcription factor family protein
Calam.08G014000.2	4.85046	6.84788	7.46484	6.6816	4.05375	7.61452	10.0484	8.02858	conserved hypothetical protein
Calam.13G060100.2	0.262301	0.688827	2.49177	1.80126	0.538758	1.01715	2.20769	0.347276	BES1/BZR1 homolog
Calam.02G114000.3	2.87138	1.70645	0.420042	1.35799	0	0.194534	0.671179	0.0826686	Heavy metal transport/detoxification superfamily protein
Calam.08G032700.1	0.423059	1.03988	3.27913	0.0592002	4.51439	2.78389	0.0980029	2.20721	conserved hypothetical protein
Calam.04G163700.5	2.36791	1.57912	2.13921	2.08635	4.53187e-07	0.95847	1.28644	1.09381	Leucine-rich repeat (LRR) family protein
Calam.01G180500.2	1.18246	0.725511	0.239779	3.11588	1.43627	0	0.605837	7.46801	methyl esterase
Calam.12G015400.1	0.439003	0.158684	0.0305498	0.196339	0	0.28419	0.161527	1.40531	cytochrome P450, family 71, subfamily A, polypeptide
Calam.10G113500.1	0	0	0	0	0.239172	0.0185677	0.0676631	0	cytochrome P450, family 714, subfamily A, polypeptide
Calam.04G054700.1	0	0	0	0	1.4443	5.89421	0	0.51514	hypothetical protein
Calam.08G011400.4	0.129048	0.344119	0.814009	0.452835	0.181549	0.456159	0.628273	0.875794	HEAT repeat-containing protein
Calam.11G069100.11	0	0	0	0.217733	0	0	0	0	ACT-like protein tyrosine kinase family protein
Calam.07G012400.1	1.25751	2.68701	0.926657	2.01679	8.97858	0.19286	0.320725	7.17896	2-oxoglutarate (2OG) and Fe(II)-dependent oxygenase superfamily protein
Calam.08G026500.3	0.400988	0.489759	0.727179	0.675966	0.435703	0.393162	0.799212	0.310459	Tetratricopeptide repeat (TPR)-like superfamily protein
Calam.06G198400.1	1.06705	0.922064	5.17519	3.50304	1.67031	4.94604	4.92282	6.67256	transducin family protein / WD-40 repeat family protein
Calam.05G081800.2	3.19834	3.11322	2.26728	3.53278	2.16096	1.42593	1.34089	1.08685	calcium-dependent protein kinase
Calam.15G141900.2	0.138076	0.781182	0.171638	0.489297	0	0.985386	1.42809	0.254871	evolutionarily conserved C-terminal region
Calam.04G213900.2	22.5511	30.7036	12.076	50.2016	14.0735	18.4074	11.8824	52.247	2-oxoglutarate (2OG) and Fe(II)-dependent oxygenase superfamily protein
Calam.17G156400.2	13.3855	35.3524	15.2126	18.9155	15.3382	22.6187	31.1389	71.4141	serine carboxypeptidase-like
Calam.10G089500.7	0	0.112438	0.397556	0	0.246363	0.0107052	0.0963908	0	Tetratricopeptide repeat (TPR)-like superfamily protein
Calam.10G052100.3	43.3621	68.4468	63.3854	66.6325	35.3305	73.5198	76.6416	68.7159	Aconitase/3-isopropylmalate dehydratase protein
Calam.12G074300.2	1.03393	1.29431	1.86473	2.017	2.2413	6.92514	4.1693	0.110619	Protein kinase superfamily protein
Calam.12G003400.4	0.0898927	0.178658	0.114747	0.30716	0.233683	0.342587	0.170952	0.170945	Tetratricopeptide repeat (TPR)-like superfamily protein
Calam.05G099400.1	1.18869	0.823974	0.727317	1.91751	4.01454	1.79005	0.503777	3.55018	hypothetical protein
Calam.10G037000.2	0.276462	0.522433	0.952349	0.788419	0.234588	0.206979	0.627675	0.384112	conserved hypothetical protein
Calam.05G142000.1	3.0124	3.86979	8.94931	6.26738	5.09311	4.37513	6.80548	3.08581	Got1/Sft2-like vescicle transport protein family
Calam.04G235400.1	46.7191	102.541	17.3061	22.2987	5.39082	353.306	414.085	105.625	Fatty acid hydroxylase superfamily
Calam.04G225200.3	1.26834	1.7376	1.56353	2.48744	0.316314	1.40557	1.77882	6.38033	conserved hypothetical protein
Calam.03G075900.1	0	0	0	0	0	0	0	0	Plant invertase/pectin methylesterase inhibitor superfamily
Calam.09G046600.4	4.61997	10.3958	5.18519	6.48403	2.9626	8.23267	11.4352	3.06182	Cyclophilin-like peptidyl-prolyl cis-trans isomerase family protein
Calam.03G193900.1	24.1229	14.0322	6.47221	12.1287	4.30537	20.4573	15.2393	20.9313	Alba DNA/RNA-binding protein
Calam.05G070000.5	0.134025	0.372907	0.764368	1.36685	1.10994	0.437606	0.231965	1.31242	S-locus lectin protein kinase family protein
Calam.02G102800.3	0.322154	0.891349	0.901557	0.648059	0	2.91281	1.12462	1.91489	Protein kinase superfamily protein
Calam.05G218800.5	0.103706	0.258334	0	0.285961	0.000442628	0.0554281	0	8.7138e-06	UDP-Glycosyltransferase superfamily protein
Calam.03G030200.1	9.24831	16.2028	19.7183	12.2808	15.3534	8.10712	7.41937	2.64338	myb-like transcription factor family protein
Calam.04G082400.1	0.23927	1.47769	5.58499	2.02978	0.959446	6.06752	12.9591	15.2778	LMBR1-like membrane protein
Calam.04G241200.3	0	0.188615	0	0	0	0	0	0	Cysteine/Histidine-rich C1 domain family protein
Calam.10G060100.3	0	0	0	0	0.253568	0	0.382043	0.273196	GDSL-like Lipase/Acylhydrolase superfamily protein
Calam.11G130000.2	5.44306	7.4768	7.09455	9.46939	4.76474	9.15987	11.115	10.0873	Syntaxin/t-SNARE family protein
Calam.07G153200.1	0	0	0	0	0	0.205923	0	0	AP2/B3-like transcriptional factor family protein
Calam.03G077500.1	6.20087	11.2562	5.52264	7.24929	3.124	5.34133	6.53001	6.60745	FtsH extracellular protease family
Calam.07G032100.3	1.17241	1.22535	0.64923	0.598992	0.551934	0.485981	2.50828	0.638558	embryo defective
Calam.01G112000.1	0.119582	0.160338	10.1217	0.371673	5.62576	0.0121562	0.102869	0.161287	plant glycogenin-like starch initiation protein
Calam.11G056500.2	5.66357	10.2322	19.6373	17.8147	16.0902	10.5702	15.0428	13.7305	Sphingomyelin synthetase family protein
Calam.11G148500.1	383.481	117.911	205.112	518.605	139.432	175.048	80.2129	73.612	Transducin/WD40 repeat-like superfamily protein
Calam.10G071800.1	3.189	3.65702	2.14762	4.18063	1.61902	2.42466	2.26452	1.3881	calcium-binding EF hand family protein
Calam.04G175800.2	5.67894	6.20689	12.2766	10.8724	10.69	10.7393	9.35708	14.2708	ARM repeat superfamily protein
Calam.11G114900.1	0	0.657435	0	0	0	0.559486	0	0	hypothetical protein
Calam.17G017200.1	0	0	0	0	0	0	0	0	F-box family protein
Calam.04G164100.2	0.0544036	0.120527	0.406483	0.281787	0.112572	0.189911	0.255658	4.65059	AGAMOUS-like
Calam.05G138900.1	10.5335	8.95147	4.34441	5.26311	2.1396	6.51044	5.96456	5.64386	NOL1/NOP2/sun family protein / antitermination NusB domain-containing protein
Calam.01G225600.3	0.107892	0.798847	17.45	12.7011	1.36837	0.208806	0.134523	0.14534	nodulin MtN21 /EamA-like transporter family protein
Calam.05G120800.6	1.23768	3.86004	1.65525	1.80503	1.66279	0.888236	1.24664	3.59128	calmodulin-domain protein kinase
Calam.08G209300.1	0.045424	0.350638	0.183213	0.150376	0.204279	0	0	0	calcium ion binding
Calam.14G181900.1	5.32929	4.40073	13.0798	33.3672	49.6977	2.67202	1.28826	39.0839	hypothetical protein
Calam.01G016800.1	388.933	158.042	95.4818	195.257	50.2488	198.317	80.999	211.7	catalase
Calam.S003040.4	3.5279	1.86957	1.78582	3.86124	0.313263	0.550931	0.989738	0.338488	Mog1/PsbP/DUF1795-like photosystem II reaction center PsbP family protein
Calam.04G033500.3	0.598821	1.17939	0.527492	1.05527	0.154288	0.393426	0.420392	0.307533	transducin family protein / WD-40 repeat family protein
Calam.07G214100.1	4.92105	4.75782	4.06627	2.8112	3.21862	5.36872	2.85209	8.81156	ARM repeat superfamily protein
Calam.15G088800.1	86.4302	138.662	55.7182	66.9211	7.10387	32.1674	28.0328	38.3713	NAD(P)-binding Rossmann-fold superfamily protein
Calam.02G041600.1	1.05898	0.794495	9.31921	6.85988	0.98521	0.419764	0.856908	7.06953	Protein of unknown function (DUF594)
Calam.14G047300.1	41.664	89.6232	37.3282	55.7182	25.7008	43.6729	110.53	87.345	voltage dependent anion channel
Calam.01G241200.7	0.0194545	0.447705	1.2268	0.700326	0	1.0925	0.697821	0.0089598	Ubiquitin-like superfamily protein
Calam.06G146400.3	8.42668	5.52573	2.85088	6.9324	0.771526	2.51503	0.907744	6.89431	glutamine-dependent asparagine synthase
Calam.08G178100.1	2.04659	1.40795	24.6895	38.1801	1.66717	11.1533	11.5698	25.9871	POX (plant homeobox) family protein
Calam.09G145700.1	1.17543	2.05372	1.85233	1.49243	0.233689	1.76436	1.72912	0.972034	Mediator of RNA polymerase II transcription subunit
Calam.15G100700.1	2.56215	4.43922	12.2397	9.19678	8.5326	33.1113	23.3347	2.0432	RING/U-box superfamily protein
Calam.06G189700.5	0.31009	0.600055	1.47018	0.534083	0.71401	1.66045	1.74725	0.493251	Sec23/Sec24 protein transport family protein
Calam.10G079900.1	1.0995	3.35927	7.72021	10.8284	1.25389	0	0	0	beta glucosidase
Calam.14G062100.2	4.44857	3.1159	10.4361	5.14065	2.88478	8.12019	4.25755	6.32646	SBP (S-ribonuclease binding protein) family protein
Calam.10G127000.1	0.208972	0.137915	3.04164	1.21373	2.42756	0.175247	1.09321	0.372494	Protein kinase superfamily protein
Calam.07G039300.1	0.185397	0.570234	31.1174	4.07229	9.10556	0.0350561	0.623593	0	laccase
Calam.15G124300.1	6.89923	30.5945	143.002	60.734	55.8889	20.6974	22.5776	34.5482	FASCICLIN-like arabinogalactan protein 17 precursor
Calam.13G029100.2	0	0.0657398	0	0	1.54172	0	0	0.216715	AT hook motif-containing protein
Calam.08G181000.1	0	0.930713	0.524684	0.325051	0	0	0	0	SAUR-like auxin-responsive protein family
Calam.11G010500.7	0.64557	0.835593	0.872084	0.846795	0.196252	1.14593	0.91021	1.10911	MUTL-homologue
Calam.01G003300.1	0.255262	0.141141	0	0	0	0	0.120872	0	TRAF-like family protein
Calam.02G119800.1	33.1865	54.5168	92.9084	102.134	64.2336	122.388	166.35	172.039	Adenine nucleotide alpha hydrolases-like superfamily protein
Calam.06G112700.2	13.8204	19.2036	28.9374	20.381	22.4181	20.9693	23.4996	73.6018	Ribosomal protein L1p/L10e family
Calam.02G185100.1	14.5604	10.9358	14.7409	15.0507	9.94773	8.21391	7.69446	15.1482	RNA-binding (RRM/RBD/RNP motifs) family protein
Calam.03G036700.1	0	0	0.0355639	0	0	0.0210712	0	0.217851	sulphotransferase
Calam.01G238400.2	0	0.414518	0	0.113488	0.178881	0	0	0	alpha/beta-Hydrolases superfamily protein
Calam.16G002400.1	0	1.58261	0.0185935	0.034112	0	0	0.085626	0	Leucine-rich repeat (LRR) family protein
Calam.06G186600.2	0.0599589	0.0693122	0	1.10436	0.00518798	0.01364	0.0216148	0	Terpenoid cyclases/Protein prenyltransferases superfamily protein
Calam.13G179200.1	11.5106	6.83207	10.6055	11.1192	9.56735	23.3781	17.8743	13.8818	copper-exporting ATPase / responsive-to-antagonist 1 / copper-transporting ATPase (RAN1)
Calam.16G095100.2	1.33403	1.80132	6.77034	7.31164	2.29679	10.1305	12.3461	4.50747	Polynucleotidyl transferase, ribonuclease H-like superfamily protein
Calam.07G106300.7	0.00873768	0	0	0.00104456	6.74357	0	1.49263e-08	7.93706e-07	sugar transporter
Calam.16G099900.3	0.0710591	0	0.743674	0.147391	0.228498	0.114478	0.0589508	0.172678	Rhomboid-related intramembrane serine protease family protein
Calam.09G136200.3	0	0.0516313	0	0	0	0.106658	0.0589415	0	alpha-amylase-like
Calam.11G049300.2	0.89536	0.5126	1.62399	0.914906	1.37655	1.52793	2.23574	0.974796	Zinc finger C-x8-C-x5-C-x3-H type family protein
Calam.10G122600.5	0.481493	0.460427	0	0.842028	0.277783	0.58127	1.30132	0	ABC1 family protein
Calam.17G141900.1	0.0683562	0.672541	0	0.0405242	0	0	0	0.0513854	protein binding
Calam.07G220100.2	0	1.74336	0.253353	0.388608	0.300182	0.212965	0	0.074161	Mur ligase middle domain containing protein
Calam.09G109900.1	0.0169926	0.44371	0	0	0	0	0	0	tryptophan biosynthesis
Calam.13G167900.3	0	0	0.0611877	0.0939548	0	0	0.0841033	0.0512201	F-box family protein
Calam.16G041400.1	11.6697	33.1895	10.9548	18.6804	9.45118	177.41	156.165	18.7519	basic helix-loop-helix (bHLH) DNA-binding superfamily protein
Calam.01G106700.16	0.333204	0.25381	0	0	0	0.605747	0.136998	0	Rho GTPase activation protein (RhoGAP) with PH domain
Calam.16G075300.1	0	0	0	0	0	0	0	0	Integral membrane HRF1 family protein
Calam.01G282000.2	0	0	0	0	0	0	0.11409	0	Endoribonuclease/protein kinase IRE1-like
Calam.14G187000.1	7.79931	6.11758	7.48282	7.7751	3.02892	51.6808	23.0256	12.8655	4'-phosphopantetheinyl transferase superfamily domain containing protein
Calam.01G291300.1	0.247383	0.650209	0.021157	0	0.0381582	0	0.0467496	0	Plant protein of unknown function (DUF827)
Calam.13G139900.1	0.0964039	0.131024	0.167129	0	0.314501	0.0111463	0.0815605	0.00283132	S-locus lectin protein kinase family protein
Calam.04G234900.4	0.408911	0.516902	0.544022	0.708142	0.197959	0.437969	0.287012	1.62289	Phosphatidylinositol N-acetylglucosaminyltransferase, GPI19/PIG-P subunit
Calam.06G149000.1	17.022	20.4597	22.1781	46.0971	20.0989	11.9746	25.0212	29.7181	Protein of unknown function (DUF567)
Calam.17G034700.1	0.65201	1.15384	4.85832	6.05452	2.88225	0.188298	0.693077	0.0632665	Pathogenesis-related thaumatin superfamily protein
Calam.05G121000.3	0.562089	1.61881	1.16921	1.1895	1.09766	1.58819	0.847765	0.519144	HAUS augmin-like complex subunit 4 domain containing protein
Calam.03G112300.4	1.94005e-06	0	0	0	0	0	0	0	OSBP(oxysterol binding protein)-related protein 2A
Calam.08G210900.5	4.97375	5.87464	4.83333	6.37377	7.65298	3.27266	3.8311	3.97513	calpain-type cysteine protease family
Calam.07G119700.4	0.0809131	0.359821	0.35388	0.263942	0.472632	0.349625	0.600357	0.379478	conserved hypothetical protein
Calam.12G216600.4	0.171773	0.27998	0.234424	0.152908	0.17879	0.156993	0.117048	0.0969268	Tetratricopeptide repeat (TPR)-like superfamily protein
Calam.04G037800.1	0.11414	0.0755419	20.115	0.277217	13.3013	0.182125	0.0375203	0.190741	methyl esterase
Calam.13G092600.4	47.5897	36.016	17.2801	17.527	12.2231	16.8176	8.50859	7.08409	RING membrane-anchor
Calam.08G010300.1	42.8412	23.0103	8.09048	26.1429	1.30698	49.1789	15.3397	41.1952	MATE efflux family protein
Calam.01G134000.1	0.0226486	0.0231593	0.022184	0.179608	0.473189	0.344553	0	0.146182	conserved hypothetical protein
Calam.14G006400.4	0.186068	0.602836	1.74692	1.44628	0.650252	2.75515	3.97798	0.581727	FORMS APLOID AND BINUCLEATE CELLS 1C
Calam.07G110100.3	0.0268724	0.0663499	0.266899	0	0	0	0.0798872	0	Pectin lyase-like superfamily protein
Calam.03G061500.6	0.253014	0.465674	0.641236	1.53115	0.857	0.655015	0	0.403659	MATE efflux family protein
Calam.08G028900.1	7.50467	2.30008	30.7217	13.4938	32.5086	0.187459	0.382605	2.11552	hypothetical protein
Calam.04G135800.1	84.4262	189.776	374.646	277.45	292.496	182.148	254.444	249.655	calreticulin 1a
Calam.17G053100.1	3.22026	10.0666	12.909	10.4653	7.82602	10.4603	11.6766	19.6477	Leucine-rich repeat protein kinase family protein
Calam.01G266100.2	0.527534	1.32588	0.813508	0.574334	0.209056	0.479423	1.27857	0.433005	dehydroascorbate reductase
Calam.01G156400.1	0.131827	1.00579	2.80817	1.52359	0.291998	0.0432852	0.319683	0.0402711	Putative membrane lipoprotein
Calam.14G138300.3	0.0803389	0.601742	0.076785	0.221226	0	0	0.714338	0.000193899	AGAMOUS-like
Calam.05G071100.5	0.11788	0	0	1.41722e-05	0	0.0742323	0	0.000158082	S-locus lectin protein kinase family protein
Calam.13G157800.3	0.0621049	0.020536	4.20525	0.692824	4.10771	0	0	0	Leucine-rich receptor-like protein kinase family protein
Calam.10G034600.1	0.193428	0	0	0	0	0.0505042	0	0	gibberellin 20 oxidase
Calam.12G156400.1	25.9976	13.0458	32.6112	50.3498	14.3165	9.38337	11.3346	8.66519	hypothetical protein
Calam.06G025400.1	19.4614	31.9355	20.9175	33.2436	37.3688	26.2914	13.7109	46.2195	serine carboxypeptidase-like
Calam.12G007200.1	0	0.115964	0	0.0609673	0	0.541715	1.05516	0.223659	tetraticopeptide domain-containing thioredoxin
Calam.04G215400.1	4.58201	3.80279	6.2029	7.51504	1.99281	4.53893	4.62	5.91976	conserved hypothetical protein
Calam.11G094400.2	4.71564	5.85698	5.72017	7.31299	5.27487	5.27246	5.13325	3.84911	LIM domain-containing protein
Calam.09G023100.4	0.52976	1.27746	2.84695	1.11966	0.798079	1.57958	3.1889	3.61881	CW-type Zinc Finger
Calam.08G090000.1	0	0.1219	0.0908492	0.0841301	0.0349062	0.112701	0.139405	5.47934	Integrase-type DNA-binding superfamily protein
Calam.01G292800.1	0	0	0.0706233	0	0	0	0	0	Protein kinase superfamily protein
Calam.02G147900.2	1.48625	3.97614	1.26657	2.72375	1.75931	0.962923	3.7409	0.904867	x-ray induced transcript
Calam.13G044800.1	5.62588	3.16177	5.11806	8.50255	5.70028	1.28844	1.09433	6.3637	S-locus lectin protein kinase family protein
Calam.12G221600.3	3.40859	4.54659	8.57965	8.4313	3.56712	5.86903	5.03611	7.55148	auxin response factor
Calam.06G070200.1	0	0.0262207	0	0	0	0.0778687	0.0463963	0.10604	hypothetical protein
Calam.17G152700.8	0.319688	0.422784	0.195093	0.164856	0.182484	0.518529	0.247361	0.0621644	P-loop containing nucleoside triphosphate hydrolases superfamily protein
Calam.12G163100.1	0.0772815	0.626734	0	0	0	0.304543	0.378853	0	CLAVATA3/ESR-RELATED
Calam.03G176800.8	0	9.32612e-07	1.84273e-07	0.0652445	0	0	0	0.108008	TESMIN/TSO1-like CXC
Calam.04G166900.7	0.231896	0.810688	0.167692	0.135019	0	0.403187	0.330588	0.31067	conserved hypothetical protein
Calam.08G061300.1	1.81367	0.786376	10.4145	9.25474	3.85967	0.721697	1.01222	2.32614	hypothetical protein
Calam.12G084600.3	4.49034	5.65522	6.88538	6.73967	3.5859	10.3864	10.7464	6.81305	O-fucosyltransferase family protein
Calam.13G034600.2	37.1162	75.8072	2.75716	6.4177	1.68175	8.53927	5.06144	1.78808	Translation protein SH3-like family protein
Calam.16G056000.2	0.331376	0.140083	0.416081	0.216966	0.129801	0	0	0	RING/U-box superfamily protein
Calam.13G031600.1	8.66656	27.2918	75.2332	76.7078	33.7441	0.605305	8.39173	0.326795	early nodulin-like protein
Calam.03G050400.8	0.160904	0.332946	0.651337	6.83912e-05	0	16.8393	0.00506345	0.4237	BIG PETAL P
Calam.04G212000.7	0.549252	0.799736	0.178824	0.423209	0.28542	0.259173	0	0.0791994	zinc finger protein-related
Calam.05G190300.1	4.07941	4.95311	2.09591	5.60285	1.26925	6.41816	8.42461	6.60695	phosphorylcholine cytidylyltransferase2
Calam.10G104800.2	0.419784	0.116446	0.279685	0.279423	0.256714	0	0.0521068	0.0631717	DNAse I-like superfamily protein
Calam.08G089900.1	11.5388	13.3514	7.95497	8.0284	2.52434	10.3257	7.67458	4.71026	GTP1/OBG family protein
Calam.04G087000.3	0	0	0.0447497	0.190388	0	0.215685	0.0932952	0.421595	Endoplasmic reticulum vesicle transporter protein
Calam.04G012100.2	17.7052	18.1072	23.692	23.38	14.0603	23.8528	23.928	23.253	Plasma-membrane choline transporter family protein
Calam.10G100100.2	0.224929	0	0.281537	0.869679	0.0694496	0	3.60477e-07	0.576504	Protein of unknown function (DUF581)
Calam.14G075600.2	0.561273	0.27166	0.893753	0.892422	0.448506	0.785275	1.41582	2.172	Oxoglutarate/iron-dependent oxygenase
Calam.01G124700.1	0.20542	0.202	0.122989	0.0549401	0.851877	0.0302253	0.0551581	0.0785116	cytochrome P450, family 71, subfamily B, polypeptide
Calam.12G129100.1	16.1794	5.09816	68.1163	20.7188	29.4329	13.3489	8.96743	36.473	hypothetical protein
Calam.07G052500.9	0.272567	0.359428	0.31018	0.570264	0.11361	0.36278	0.291483	0.46525	Protein of unknown function, DUF647
Calam.07G158800.11	0.744966	1.22355	2.07514	1.5236	1.29451	1.65707	0.984124	1.20812	D111/G-patch domain-containing protein
Calam.13G008500.2	1.09205	1.40759	1.75541	2.04951	0.953033	1.67343	1.55031	1.52485	hydroxyproline-rich glycoprotein family protein
Calam.03G024800.5	1.236	0.532918	0.778072	0.91872	1.58412	0.891875	0.623826	0	Chaperone DnaJ-domain superfamily protein
Calam.03G031400.1	0.698282	1.69872	0.529966	0.789565	0	0.235467	0.282606	0.361373	P-loop containing nucleoside triphosphate hydrolases superfamily protein
Calam.15G097900.1	69.2923	167.942	169.161	131.207	168.717	155.169	149.343	148.805	Ribosomal protein S12/S23 family protein
Calam.05G235500.1	2.28932	1.70322	1.5364	2.50741	0.314374	3.14162	3.57874	2.37325	F-box family protein
Calam.02G064200.1	0	0.120298	0.136143	0	0	0.334219	0.426762	0.846328	hypothetical protein
Calam.16G020500.1	3.63702	18.1707	20.3741	18.7765	14.4733	11.6848	29.7757	10.5472	eukaryotic translation initiation factor 4A1
Calam.14G065700.1	4.06391	1.20323	2.75966	14.4603	6.01575	6.55122	13.0785	0.535521	MATE efflux family protein
Calam.05G048900.2	1.18557	1.10822	2.24291	1.15935	0.952957	3.87267	6.97256	1.45225	nudix hydrolase homolog
Calam.11G030200.1	0	0	0	0.329416	0	2.17851	1.08674	0	hypothetical protein
Calam.11G024200.6	0.164281	0.181521	0.186118	0.117379	0.146152	0.269825	0.182958	0.390141	Protein of unknown function (DUF803)
Calam.16G057400.2	6.58515	4.0515	11.9454	11.9763	12.9014	5.76962	6.82094	22.7148	alpha-L-arabinofuranosidase
Calam.S001470.4	0	0	0	0	0	0	0.499436	0	Leucine-rich repeat transmembrane protein kinase
Calam.16G163000.1	11.401	17.5221	5.57837	6.63807	2.54567	4.93292	7.8593	3.42413	Protein of unknown function (DUF3411)
Calam.06G208900.1	3.86913	5.32946	4.59768	6.7904	2.71423	7.01099	5.62354	7.23698	Tetratricopeptide repeat (TPR)-like superfamily protein
Calam.05G098700.3	0.472995	0	4.02396	2.64687	0	0	1.79267	0	Phototropic-responsive NPH3 family protein
Calam.05G027900.1	17.5896	18.3393	7.74881	9.60644	7.56815	7.33777	4.84333	3.72835	DUF1365 domain containing protein
Calam.15G093300.1	384.577	973.277	630.735	486.824	273.012	670.237	683.861	1098.61	ribosomal protein L23AA
Calam.06G110200.1	1.86214	4.10759	7.05429	6.66016	4.21554	5.18947	3.86802	7.78886	Leucine-rich repeat (LRR) family protein
Calam.17G041400.1	213.775	521.306	448.223	422.791	209.53	419.243	431.294	640.962	Ubiquitin supergroup;Ribosomal protein L40e
Calam.12G087100.1	21.6928	25.3457	37.6778	34.3848	25.8407	58.436	59.1556	35.6238	regulatory particle triple-A ATPase 6A
Calam.07G158800.2	8.02146	6.43206	10.3611	9.89086	1.99967	23.8483	19.3553	13.9001	D111/G-patch domain-containing protein
Calam.06G031700.1	2.98777	0.302421	17.0738	18.8492	4.0604	3.09238	6.13029	6.49688	conserved hypothetical protein
Calam.16G047200.1	0	0	0	0	0.344789	0.0526969	0.0428043	0	cytokinin oxidase/dehydrogenase
Calam.S003060.1	0.422693	0	0.177923	0	0.102601	240.164	284.936	0	phytosulfokine 4 precursor
Calam.09G098400.3	3.17124	5.59919	5.56242	4.07346	3.41383	3.42608	2.75404	4.18022	Flavin containing amine oxidoreductase family
Calam.16G205500.1	1.05231	1.19028	0.389988	0.802409	0.635753	0.731642	0.434015	0.856645	acetyl-CoA carboxylase carboxyl transferase subunit beta
Calam.14G023600.1	0.126728	0.139957	0.521851	0.296901	0.0667935	0.150022	2.00156	0	conserved hypothetical protein
Calam.10G149800.8	0	1.56915e-10	0	0	0	0	0	0	cation/H+ exchanger
Calam.10G092900.7	0.617646	1.26787	2.22204	1.61957	1.21328	1.8933	2.921	2.27869	Thioredoxin superfamily protein
Calam.08G100100.3	4.67836	2.80078	0.617105	0.567508	1.38212	0	0	2.4799	no pollen germination related
Calam.02G017600.1	1.14517	0.645494	0.57404	0.793354	0.338299	0.67335	0.339156	0.393467	hypothetical protein
Calam.01G055300.1	0.451117	2.38421	3.21735	1.35068	0.893157	1.90554	2.77975	0.57977	TESMIN/TSO1-like CXC
Calam.15G032900.1	0.833473	6.77801	62.8354	17.8227	21.8193	10.2926	7.94165	1.62168	ARM repeat superfamily protein
Calam.08G017600.4	0.55586	0.466636	0.868754	1.08543	0.860537	1.14645	0.866132	1.21571	ubiquitin family protein
Calam.01G078400.4	1.8917	2.9856	10.0446	9.98604	13.2825	4.8704	4.60631	18.9881	Protein kinase superfamily protein
Calam.11G154100.2	0.445763	1.06611	7.88918	5.29689	6.60023	1.76807	1.50117	0.402283	somatic embryogenesis receptor-like kinase
Calam.03G166900.1	0.556429	0.313719	1.2282	1.27896	0.729134	0.352422	0.1785	2.18134	hypothetical protein
Calam.04G036800.2	0.640523	0.410176	0.752003	0.893457	0.551374	0.520106	0.346474	1.69305	Phox-associated domain;Phox-like;Sorting nexin, C-terminal
Calam.14G213100.2	0.855779	0.751989	1.79582	1.94764	0.951607	1.50947	1.19038	1.22946	Tetratricopeptide repeat (TPR)-like superfamily protein
Calam.12G039200.2	0.775904	0.62882	0.991841	0.420616	0.395716	0.606732	1.07052	0.311404	RNA-dependent RNA polymerase
Calam.15G009900.2	1.52656	2.62842	4.82169	2.38742	2.64191	9.60142	12.6856	5.85528	conserved hypothetical protein
Calam.11G065100.3	0.14608	0	0.0924487	0	0	0	0	5.44598	Transmembrane amino acid transporter family protein
Calam.03G037400.1	1.18047	0.81346	1.2154	4.9933	9.92391	0.630488	0.687119	0.109287	sulphotransferase
Calam.08G169100.2	1.27229	0.459762	0.291822	0.790734	0.727607	0.569064	1.53438	1.09373	arogenate dehydratase
Calam.07G206000.1	5.86288	5.68635	14.3934	7.67836	3.83924	38.4942	38.3044	28.3263	hypothetical protein
Calam.01G243500.1	24.4846	29.8838	35.4579	36.2334	54.5929	49.5804	55.2527	64.9345	S phase kinase-associated protein
Calam.06G214100.1	10.2097	24.877	51.3452	30.8498	19.4747	38.8937	37.038	22.8627	TPX2 (targeting protein for Xklp2) protein family
Calam.09G013700.2	0.547083	0.820474	1.20501	0.673086	1.1819	1.24813	2.3221	1.67859	Myb/SANT-like DNA-binding domain containing protein
Calam.04G191800.3	1.49961	0.995941	1.18984	1.1314	0.238299	3.50555	2.41547	0.437698	ABI-1-like
Calam.01G235300.6	0	0	0.161469	0.81193	0.397667	0	0	0	RING/FYVE/PHD zinc finger superfamily protein
Calam.10G089100.2	0.329311	0.611453	1.12294	0.979305	0.127447	0.725334	1.25957	1.17764	aminophospholipid ATPase
Calam.16G192300.1	0	0	0.650517	0	0.63771	0.739271	0	0	F-box and associated interaction domains-containing protein
Calam.02G155300.1	1733.73	509.57	46.4195	204.683	94.0799	289.802	147.803	139.02	hypothetical protein
Calam.05G210800.4	0.315901	0.345221	1.17063	0.506836	1.90672	0	0.091208	1.44327	Plant protein of unknown function (DUF641)
Calam.03G118700.13	0.222014	0.780141	0.158142	1.00836	0	0.68136	0.731486	0.525609	conserved hypothetical protein
Calam.01G234600.1	5.41266	6.70335	11.0791	7.63041	7.33014	11.8671	15.5563	9.93613	vacuolar protein sorting
Calam.08G201100.1	31.7029	72.2037	91.5305	105.999	65.3289	107.75	189.501	108.019	FK506-binding protein 15 kD-1
Calam.08G088900.6	0.171746	0	0.105748	0.0999174	0	0.255706	0	0.600364	mRNA splicing factor, thioredoxin-like U5 snRNP
Calam.01G198700.1	0.283605	0.179538	2.78405	1.55511	1.60897	1.4835	1.62232	6.12328	ribosomal protein L23AA
Calam.05G023100.1	3.41598	3.83148	2.79512	2.60337	2.57496	3.83184	4.19692	4.93475	hypothetical protein
Calam.10G008300.1	0.130748	0.197112	0.380919	0.147505	0.0934719	0.267381	0.756038	0.444463	hypothetical protein
Calam.15G100900.1	0	0	0	0	0	0	0.559721	0	plasma membrane intrinsic protein
Calam.05G161000.3	0.973122	1.31484	0.797964	1.10335	0.825011	1.08018	1.42939	2.11591	Polynucleotidyl transferase, ribonuclease H fold protein with HRDC domain
Calam.03G056600.1	1.45617	3.95894	6.68644	9.30811	6.0033	0.0502232	1.03247	0.085808	hypothetical protein
Calam.15G110100.1	3.83883	5.79022	8.8852	5.94697	11.0678	5.18861	5.61235	2.54359	AT-hook motif nuclear-localized protein
Calam.07G058700.1	0	0	0	0	0.0625621	0.186871	0.630223	0	TRICHOME BIREFRINGENCE-LIKE
Calam.17G054100.1	1.06212	2.49109	1.04537	1.27631	1.81944	1.98399	3.22469	2.76113	hypothetical protein
Calam.03G160700.1	6.07365	10.3479	17.4003	18.4469	5.51168	54.575	53.3801	6.71578	S-adenosyl-L-methionine-dependent methyltransferases superfamily protein
Calam.14G138400.3	0	0	0.0691195	0	0	20.4078	33.8374	17.855	K-box region and MADS-box transcription factor family protein
Calam.04G173300.3	3.35524e-07	0.000839833	0.0224518	0.000139407	0	7.93243e-05	1.16839e-06	0.00102702	D-aminoacid aminotransferase-like PLP-dependent enzymes superfamily protein
Calam.16G111200.4	0.866768	2.98457	0.937598	1.44261	0.800127	0.771827	0.617764	0.597907	ATP binding;valine-tRNA ligases;aminoacyl-tRNA ligases;nucleotide binding;ATP binding;aminoacyl-tRNA ligases
Calam.11G168200.1	0.65889	0.433907	1.87464	2.63614	8.44148e-08	0.810293	1.05568	0.657581	Cysteine/Histidine-rich C1 domain family protein
Calam.15G060200.1	1.53293	1.86091	0.264418	0.391979	0.0621638	0.752009	1.17403	0.0878669	Transcriptional factor B3 family protein
Calam.03G161800.1	0	0	0	0	0.378427	0	0	0	Formin Homology
Calam.03G054800.3	2.11089	4.73864	9.51253	6.22431	4.92327	6.51466	8.08167	2.9616	Undecaprenyl pyrophosphate synthetase family protein
Calam.14G088900.5	1.30314	2.95305	7.22721	5.91963	0.0521343	2.81232	2.88421	0.842815	SER/ARG-rich protein 34A
Calam.05G065600.2	2.35218	1.18157	3.03089	1.48319	1.22168	2.43239	1.36143	3.30528	HSI2-like
Calam.08G209400.1	2.26941	3.73747	1.7238	4.25082	2.1192	5.1804	4.14698	0.658934	Putative lysine decarboxylase family protein
Calam.14G067300.1	0.19394	2.23154	8.02316	1.6514	9.45514	1.58725	1.86158	0.400156	SKU5 similar
Calam.12G137100.1	5.24022	4.0278	16.9811	14.2554	6.31936	5.52075	3.54121	29.6276	RING/U-box superfamily protein
Calam.06G224000.1	13.5378	8.57602	57.239	31.9483	36.7859	48.1209	32.0266	29.0829	Plant calmodulin-binding protein-related
Calam.03G189300.7	0.177339	0.114475	1.08507	0.322408	0.298714	0.560536	0.217936	0.663019	heat shock transcription factor A2
Calam.15G066000.3	135.669	195.283	29.5724	39.834	1.93753	6.46616	5.41196	2.56139	calcium sensing receptor
Calam.15G102300.6	2.75968e-08	0.294731	0.429382	5.53824e-06	5.32664e-06	0.599632	1.78513	1.38695	RNApolymerase sigma-subunit F
Calam.16G111100.8	0.150076	1.04584	0.104833	0.0335342	0	0.688105	0.327305	0.122731	Protein kinase superfamily protein
Calam.08G035700.2	0	0	0	0.159158	0	0.117094	0.322623	0.304514	white-brown complex homolog protein
Calam.13G172300.6	0.127632	0	0.477211	0.614359	0	7.4302e-10	0.375837	0.252077	double-stranded RNA binding protein-related / DsRBD protein-related
Calam.03G128700.1	15.6639	19.0009	20.9221	25.2008	10.1725	24.7367	23.0893	40.5154	rRNA biogenesis protein RRP36 domain containing protein
Calam.06G030500.2	0.0834411	0.612592	0.187401	1.13015	0.0904827	11.0719	3.47053	13.4107	Auxin-responsive GH3 family protein
Calam.08G188000.1	0	0	0.219746	0.614229	0	0.539972	1.02959	1.40267	hypothetical protein
Calam.14G062400.1	3.00601	4.48713	9.50631	7.95152	6.72623	23.8279	20.1372	8.60087	conserved hypothetical protein
Calam.06G049200.1	0.138726	0	0.0122611	0	0	19.4441	49.3766	1.05811	nodulin MtN21 /EamA-like transporter family protein
Calam.07G031800.1	3.62613	7.20388	7.11126	6.54183	4.7391	6.95409	8.20841	12.0221	TatD related DNase
Calam.01G000200.5	0.0594266	0.0332351	0.0303088	0.0185414	0.472911	1.06398	1.15273	1.58406	SWAP (Suppressor-of-White-APricot)/surp domain-containing protein
Calam.07G049100.1	6.18102	20.655	12.7217	14.6092	4.56578	48.9224	19.191	24.1745	sulfoquinovosyldiacylglycerol
Calam.01G064400.2	17.9618	27.8475	27.6351	26.4486	21.646	33.1345	31.3345	27.9538	hypothetical protein
Calam.11G142900.9	0.828829	0.320242	1.48886	1.70626	1.37162	5.43998	5.71338	1.86312	phosphatidic acid phosphohydrolase
Calam.05G054900.1	8.08253	36.8622	45.3396	35.957	133.41	15.8465	24.6935	37.0044	erf domain protein
Calam.06G155100.4	1.68786	3.2108	4.44346	5.0663	2.24992	3.3279	2.64497	5.46855	Seven transmembrane MLO family protein
Calam.17G021400.1	0.17375	0.312746	0.49268	0.579696	0	0.764979	0.859518	0	conserved hypothetical protein
Calam.13G182000.1	6.59327	3.1657	3.92066	4.04062	2.69068	17.049	10.0686	5.51776	hypothetical protein
Calam.02G000300.3	0	0	0	0	0	0	0	0	S-locus lectin protein kinase family protein
Calam.10G056600.1	0.190807	0.630138	2.5075	1.78418	1.76567	1.72543	5.06238	1.07654	tetratricopeptide repeat (TPR)-containing protein
Calam.01G272500.7	0	0.151483	0.120318	0	0	0	0	0.155339	Protein kinase superfamily protein
Calam.01G012500.1	10.8101	12.0138	89.4104	116.469	53.2509	42.2112	44.0893	85.4238	CP12 domain-containing protein
Calam.06G268300.4	1.89544	0.955734	3.85584	4.63969	4.60397	2.52245	4.12261	4.68212	RING/U-box superfamily protein
Calam.10G126600.1	118.577	107.189	59.4336	48.5843	21.2437	41.2711	29.1889	14.2533	F-box/RNI-like superfamily protein
Calam.01G013700.2	0.582873	1.93345	2.46576	1.62228	0.279035	2.50427	2.03643	1.09199	AT hook motif DNA-binding family protein
Calam.17G123100.2	3.22041	3.9031	4.86442	3.3297	1.42162	5.65748	8.55768	4.64531	Plant protein of unknown function (DUF247)
Calam.09G065700.3	2.49487	4.59958	10.9449	12.2089	9.24328	6.14548	6.01284	8.61969	ENTH/VHS/GAT family protein
Calam.05G161500.5	0.26864	0.489973	0.55524	1.02682	0.783695	2.01661e-06	0.487733	1.06478	hypothetical protein
Calam.17G173300.1	1.76806	1.02824	1.19522	1.12681	0.804212	1.11207	0.316988	0.82959	Ubiquitin carboxyl-terminal hydrolase family protein
Calam.04G056800.3	0.669783	1.26428	3.64326	4.39084	3.84787	0	2.21969	0	2-oxoglutarate (2OG) and Fe(II)-dependent oxygenase superfamily protein
Calam.11G005500.2	0.0202121	0	0.048075	0	0.216323	0	0	0.0319711	Tetratricopeptide repeat (TPR)-like superfamily protein
Calam.05G186500.1	5.77158	8.22364	16.5472	11.5664	10.4163	10.0184	8.77242	2.16253	pfkB-like carbohydrate kinase family protein
Calam.03G081500.1	0.926509	0.675858	0.510963	1.0641	3.76991	0.627158	1.3982	2.37005	hypothetical protein
Calam.17G125800.3	1.28304	1.35214	1.50284	1.1843	1.93499	0.467804	0	1.89833	Mitochondrial substrate carrier family protein
Calam.07G073300.1	31.1644	83.7003	67.9835	66.9572	59.1177	47.4287	52.5538	100.161	Ribosomal protein L11 family protein
Calam.13G154100.3	0.042402	0.125034	0.111037	0.204076	0	0.250768	0.428495	0	nudix hydrolase homolog
Calam.01G044400.1	8.66075	10.8099	22.1207	20.3866	14.3194	7.39371	2.99587	4.50436	COP1-interacting protein-related
Calam.07G005400.1	2.04237	2.32952	1.25836	0.956868	0.367972	1.06964	1.48854	1.2765	phosphoglycerate kinase
Calam.06G061900.1	14.2392	13.9909	44.5681	54.9779	25.0078	25.0066	25.4186	40.2329	lipoxygenase
Calam.06G130300.1	7.57685	2.88621	0.537024	0.830091	0.159286	0.981883	0.689092	0	cystatin A
Calam.15G148900.1	38.1837	63.2594	74.9173	80.5382	45.3017	57.0454	87.0167	84.0925	Cupin superfamily (DUF985) domain containing protein
Calam.15G019600.1	0	0	0	0	0.180117	0	0	0	1-deoxy-D-xylulose 5-phosphate reductoisomerase
Calam.06G083200.1	0.349561	0.563972	2.08215	2.30537	1.55415	0.166091	0.913061	0.181961	conserved hypothetical protein
Calam.16G028700.1	0.259317	0	0.185357	0.334509	0.132382	2.27035	0.119044	5.51764	hypothetical protein
Calam.02G075800.5	0	0	0	4.05987e-05	0	0	1.67593e-05	3.31926e-05	NB-ARC domain-containing disease resistance protein
Calam.03G091800.10	0.203181	0.900655	0.37049	0.38593	0	1.28339e-08	0.488026	1.26237	homeobox-7
Calam.06G041300.1	7.61027	8.91578	6.35328	8.71604	4.6687	0.290454	1.13038	0.246566	K-box region and MADS-box transcription factor family protein
Calam.01G108500.1	0.0753735	0.114401	0.32037	0.0728402	1.88112	0.0666783	0.0934903	0.0880635	tetratricopeptide repeat (TPR)-containing protein
Calam.01G045400.2	0.251685	0.804558	0	0.338047	0	0.47668	0	0.842603	Remorin family protein
Calam.12G138400.1	0.127017	0.0481251	0.647638	0.34137	1.36758	0.0674172	0.184683	0.51039	Disease resistance protein (CC-NBS-LRR class) family
Calam.02G046900.1	3.7475	6.65671	7.72117	2.51607	0	29.1534	24.4479	22.2924	Protein kinase superfamily protein
Calam.08G104900.6	0.131941	0.511361	0.32314	0.470541	0.330145	0.0568057	0.111005	0.12572	FAD-dependent oxidoreductase family protein
Calam.05G158300.3	0.866134	0.64991	8.91864	10.206	0.55956	0.217364	0.177676	0	receptor like protein
Calam.13G041200.1	0	0	0	0	0	0	0.883854	0	DNAse I-like superfamily protein
Calam.03G185800.1	0.753722	0.443417	2.6344	1.82891	0.452259	1.0799	4.97962	4.1449	phosphofructokinase
Calam.16G098000.3	6.06349	5.62141	63.1611	11.529	47.5423	7.3276	1.89013	1.47621	hydroxycinnamoyl-CoA shikimate/quinate hydroxycinnamoyl transferase
Calam.02G122900.2	0.824663	0.920504	2.59499	2.91831	0.820129	1.70639	1.76768	3.30589	O-acetyltransferase family protein
Calam.09G117900.1	0	0	0	0	0	0.212737	7.2504	0	Major facilitator superfamily protein
Calam.05G205800.1	0	0	0	0	0	0	0	0	FAR1-related sequence
Calam.03G028300.2	1.50824	4.31987	3.24199	8.37486	6.27474	4.99778	4.00393	15.7258	Major facilitator superfamily protein
Calam.02G155200.1	173.325	44.5959	0.96894	17.0102	1.95206	33.3772	6.47806	9.27079	DNAse I-like superfamily protein
Calam.01G059100.1	3.18536	3.05307	3.44265	3.96188	2.80946	5.23545	3.35699	5.27401	time for coffee
Calam.06G107500.1	0.307642	0.504917	0	0	0	0	0	0	hypothetical protein
Calam.16G112700.1	2.99794	4.26218	3.48789	3.90825	2.90399	5.73425	6.56496	4.9954	plant-specific TFIIB-related protein
Calam.07G067100.1	1.7161	6.94151	6.75014	5.70816	3.83767	0.544439	2.08509	1.77794	High mobility group B protein
Calam.09G013400.1	0.306251	2.76184	9.06003	3.14337	5.95298	0.837261	0.170032	0.159248	cellulose synthase-like D5
Calam.04G039300.2	5.29774	4.81812	4.4962	4.57184	3.52767	4.19938	4.14901	3.09187	phragmoplast orienting kinesin
Calam.06G264800.2	0	0	0.157774	0.0320343	0.00035175	4.30139	4.79475	0	Protein of unknown function (DUF1191)
Calam.01G274300.3	6.92268	5.96853	1.79195	3.95447	0	0.645768	1.57592	0	PHYTOENE SYNTHASE
Calam.05G139700.1	0.00727064	0	0.00101161	0	0	0.341074	0.291058	0.0480588	SGNH hydrolase-type esterase superfamily protein
Calam.15G078300.2	0.175898	0.343647	0.174163	0.540322	0.0767907	0.400641	1.09536	1.25628	electron transport SCO1/SenC family protein
Calam.03G010300.1	11.8942	13.8147	19.6875	17.4136	12.565	18.4563	22.2155	19.1962	ARM repeat superfamily protein
Calam.05G132200.3	0	0	0.0436464	0.104431	0.16405	0	0.0182822	0	F-box family protein
Calam.14G147700.1	4.22512	4.2897	6.20937	8.13038	7.60986	4.49244	5.65256	1.57881	RING/U-box superfamily protein
Calam.07G155800.1	0.57713	2.27749	17.1046	6.24838	6.65962	3.81299	3.48856	6.2302	Major facilitator superfamily protein
Calam.03G137600.1	52.2732	48.5526	94.5936	74.251	88.1673	55.2846	39.638	42.105	hydroxyproline-rich glycoprotein family protein
Calam.06G112900.1	9.02933	8.25583	11.3283	16.4569	13.6583	35.6626	37.0967	31.785	alpha/beta-Hydrolases superfamily protein
Calam.02G168700.1	2.10404	2.34975	2.54237	2.50155	0.885822	4.54217	4.88165	2.30978	RNA-binding (RRM/RBD/RNP motifs) family protein
Calam.04G150600.2	12.7674	15.8132	11.9522	15.119	10.2428	19.3404	14.6782	16.6376	aminophospholipid ATPase
Calam.03G042100.1	264.531	201.641	55.3979	97.3407	41.1634	56.0416	148.99	37.0778	nodulin-related protein
Calam.02G039700.3	0	0.213511	0.0168768	0	0	0.0254903	0	0	Protein of unknown function, DUF593
Calam.01G084600.1	0.417915	0.658806	0.366959	0.570166	0.208153	1.2052	1.16787	0.16217	Plant regulator RWP-RK family protein
Calam.06G196700.1	0	0.024225	0.255439	0.215154	0.0203898	0.0139149	0	0.0870366	Leucine-rich repeat receptor-like protein kinase family protein
Calam.03G194100.6	3.1767	6.02891	6.03017	11.764	5.74485	10.4967	16.5673	8.29354	AFG1-like ATPase family protein
Calam.14G107000.2	2.92685	3.11244	7.04782	4.7814	3.63051	6.37221	6.41051	4.78383	Reticulon family protein
Calam.11G153000.4	3.62496	3.34034	5.64973	6.24637	2.22607	3.48837	3.74389	5.76457	Mitochondrial transcription termination factor family protein
Calam.07G051500.13	0.954319	0.958966	0.954056	0.698563	0.285933	1.5979	0.389056	0.0912887	carboxyl-terminal domain (ctd) phosphatase-like
Calam.05G228800.3	0.353381	0	0.147225	0.468276	0	0	1.85444	0	Carbohydrate-binding X8 domain superfamily protein
Calam.10G072500.2	0	0	0	0	0	0.376947	0	0	Beta-1,3-N-Acetylglucosaminyltransferase family protein
Calam.04G080700.2	4.68412	14.9972	85.9072	14.636	1.09634	17.4317	6.86333	2.9516	2-oxoglutarate (2OG) and Fe(II)-dependent oxygenase superfamily protein
Calam.06G270500.2	12.8159	9.65209	14.5106	13.4333	10.0489	16.0652	18.3121	13.3282	RNA-binding (RRM/RBD/RNP motifs) family protein
Calam.16G072200.1	8.49024	8.44425	8.35679	8.80883	4.10316	10.1607	13.0021	13.4906	Transcription factor IIIC, subunit
Calam.S000330.1	0	0	0	0	0.0826216	0	0	0	Subtilase family protein
Calam.13G013800.4	0.295106	1.06942	0.261174	0.947975	0	0.335561	0.826592	0.225494	Polynucleotidyl transferase, ribonuclease H-like superfamily protein
Calam.01G261100.2	2.1592	2.41936	1.84192	2.61515	1.7864	2.63796	3.00182	2.28458	P-loop containing nucleoside triphosphate hydrolases superfamily protein
Calam.05G051900.1	5.49063	4.60285	3.10644	3.7665	0.000377093	4.17042	4.48237	4.00859	conserved hypothetical protein
Calam.08G071200.1	0	0.10951	0.0305395	0.0275319	0.0549936	7.94397	52.0287	0.270526	hypothetical protein
Calam.S002680.1	0.000445747	0	1.21413	0	0	1.99752	4.44659	1.09659	Protein kinase superfamily protein
Calam.17G158600.2	0.654719	0.864295	2.56024	3.58487	0.0187243	2.55704	2.11556	3.58232	Protein kinase superfamily protein
Calam.06G055100.2	34.7697	28.5987	7.63513	10.4836	0.493455	1.06949	0.698881	1.96776	Sodium Bile acid symporter family
Calam.01G007300.1	1.09017	1.19304	0.566558	1.22207	0	1.28666	0.473003	3.22476	cytochrome P450, family 71, subfamily B, polypeptide
Calam.02G021600.1	0	0.30373	0.383939	0.139553	0	0.172956	0.0552691	0	glycine-rich protein
Calam.06G213200.1	0.142113	0	0.349789	0	0.406336	0.21502	0	0	hypothetical protein
Calam.06G029500.5	2.40249	1.3602	2.13003	1.96898	0.700186	1.44398	1.52702	0.0610879	S-methyl-5-thioribose kinase
Calam.01G077700.3	0.0513735	0.22937	0	0	0	0	0	0.148851	Mitochondrial substrate carrier family protein
Calam.04G097600.1	4.90358	6.95002	3.91174	5.23788	2.64186	4.04162	3.47887	5.32053	Pentatricopeptide repeat (PPR) superfamily protein
Calam.08G205400.3	0.103757	0.951281	5.80259	2.29987	4.10088	5.95287	7.17444	14.1372	Sec14p-like phosphatidylinositol transfer family protein
Calam.01G199700.3	1.12454	1.10467	1.46121	2.69237e-08	0.500915	1.48986	1.11754	0.55986	Pentatricopeptide repeat (PPR) superfamily protein
Calam.02G029900.1	0	0.157096	0	0.216404	5.83351	3.72331	0.118739	14.2181	phloem protein 2-B11
Calam.05G110600.6	0.165341	0.189205	0.118814	0.63006	0.413301	0.291153	0.616537	0.204118	BTB/POZ domain-containing protein
Calam.01G089700.2	0.0201641	0.104302	0	1.50691e-05	0	0.0807397	0	0	Mannose-P-dolichol utilization defect 1 protein
Calam.13G111700.1	0.798832	1.39154	1.34725	1.87201	1.53747	0	0.398425	0.939004	Xanthine/uracil permease family protein
Calam.07G201100.2	0	0.507882	0.660854	0.780149	0.791786	0.157026	0.47061	1.09789	NAD(P)-binding Rossmann-fold superfamily protein
Calam.05G200300.1	0.763333	0.990072	5.46965	1.55198	1.42151	0.799701	1.35017	0.241248	phytosylfokine-alpha receptor
Calam.11G108900.3	4.88226	6.32275	15.6819	25.466	13.1239	21.2462	47.8852	39.1672	ADPGLC-PPase large subunit
Calam.17G015200.1	15.5143	7.65677	7.27507	12.9254	0.69435	3.31914	3.04045	4.20268	SNARE associated Golgi protein family
Calam.S003590.1	0	0	0	0	0	0	0	0.460712	high mobility group A
Calam.13G151900.1	6.70333	5.62031	17.5585	12.7747	13.835	7.87935	7.5095	10.1997	homeobox-1
Calam.10G028100.3	0.056603	0	0	0.418356	0	0	0	0	hypothetical protein
Calam.01G157300.4	1.25447	3.84969	0.290486	1.28669	0	1.03356	1.27701	1.53718	FAD/NAD(P)-binding oxidoreductase family protein
Calam.03G088100.2	1.02397	1.38057	2.0692	1.44835	1.30976	1.45722	1.42154	1.49169	methyltransferases;copper ion binding
Calam.06G269800.1	9.86334	4.87351	45.4469	15.1346	8.01442	44.3167	22.2623	21.3298	conserved hypothetical protein
Calam.01G040900.1	0.235395	0.124486	0	0.570728	0.528526	0.0934131	0	0	Plant protein of unknown function (DUF247)
Calam.13G152200.2	0.286447	1.4635	3.67128	1.89588	1.33045	0.185077	0.52021	0	NAC domain containing protein
Calam.03G027100.1	30.8703	11.0792	0.65914	0.599483	0	0.0801836	0.0159586	0	B-box type zinc finger protein with CCT domain
Calam.05G155000.1	2.33008	7.34137	41.4898	18.2414	27.7401	3.24957	3.78871	0.962975	Protein of unknown function (DUF1218)
Calam.03G173800.1	0.280979	0.308605	0.698575	0.753917	0.378725	0.857366	1.08967	1.00264	hypothetical protein
Calam.03G046800.1	5.71189	11.8985	12.9673	14.6178	6.41825	16.5765	23.4327	14.0667	Protein of unknown function (DUF616)
Calam.07G077900.1	19.2437	14.7786	4.47833	12.6986	2.29103	13.0355	8.82728	7.9784	Tetratricopeptide repeat (TPR)-like superfamily protein
Calam.05G070700.1	0.0949379	0.179303	0	0.44307	0.318966	0.0249738	0.0304103	0.0894148	S-locus lectin protein kinase family protein
Calam.10G107600.2	2.36896	4.37363	16.1098	7.01645	8.13092	7.89079	10.2959	12.4538	3beta-hydroxysteroid-dehydrogenase/decarboxylase isoform
Calam.07G203200.2	0.285635	0.296737	0.178455	0.518631	0.188428	0.235738	0.312601	0.312027	Histidyl-tRNA synthetase
Calam.06G109300.1	1.67771	32.931	4.77265	5.7603	2.30702	68.0563	136.998	5.4129	conserved hypothetical protein
Calam.14G138200.1	22.0236	65.4502	44.9041	50.594	18.6751	51.8353	59.544	11.0893	K-box region and MADS-box transcription factor family protein
Calam.04G203400.1	0	0	0	0	0	0.199366	0	0	hypothetical protein
Calam.05G117100.1	0	0	0	0	1.476	0	0	0	Heavy metal transport/detoxification superfamily protein
Calam.07G028200.2	0.755877	0.22978	0.240331	1.05511	0	1.42064	1.01058	1.433	RNA binding (RRM/RBD/RNP motifs) family protein
Calam.13G037200.1	0	0	0.0336174	0	0	0	0	0	hypothetical protein
Calam.05G139300.3	0.223736	0.272597	0.285332	0.400093	0.124432	0.529841	0.780591	0.67101	emp24/gp25L/p24 family/GOLD family protein
Calam.09G020700.2	1.07862	0.472815	1.21482	1.35788	1.95035	0.69142	0.440584	0.820516	thiamin pyrophosphokinase1
Calam.13G042800.1	2.04676	6.66311	0.607078	0.934528	0	0.0770983	0	0	light-harvesting chlorophyll B-binding protein
Calam.08G148200.4	0.134964	0.335198	0.211665	0.468336	0	0.610264	0.218555	0.107252	scarecrow-like
Calam.04G171200.1	2.41781	61.4671	79.5817	39.3086	110.518	5.84833	4.79435	0.121228	Eukaryotic aspartyl protease family protein
Calam.10G051500.1	0	0	0	0.00868094	0	0	0	0.00752915	Leucine-rich repeat (LRR) family protein
Calam.13G146200.1	0.46039	1.8335	2.07682	1.47833	0.651937	1.3446	5.78852	1.06927	alpha 1,4-glycosyltransferase family protein
Calam.09G123200.4	0.707953	0.85843	0.643777	0.793252	0.690245	0.41702	0.472007	0.69373	Small GTP-binding protein
Calam.01G022900.1	0	0	0	0	1.15683	0	0	0	Cellulase (glycosyl hydrolase family 5) domain containing protein
Calam.16G166100.5	0	0.0343662	0	3.00544	0	0.727349	1.25701	0	Pectin lyase-like superfamily protein
Calam.06G020700.5	6.08437	7.17566	10.1942	9.47431	6.00832	6.50539	4.86758	9.05719	pfkB-like carbohydrate kinase family protein
Calam.15G097800.1	3.30009	4.03209	20.7101	20.1256	8.46727	6.43957	8.47644	10.4407	conserved hypothetical protein
Calam.05G163500.5	1.45318	1.63825	1.66294	1.09063	0.842082	0.344113	0.356076	0.431545	centromere/kinetochore protein, putative (ZW10)
Calam.02G182700.11	0.194458	0.994472	2.45627	1.5096	1.323	2.27237	5.62493	2.24957	Protein of unknown function (DUF3527)
Calam.06G142700.1	9.30051	7.13836	7.34572	6.71286	4.17391	8.84937	9.83358	8.61628	FTSH protease
Calam.05G253100.1	0.232758	0.449498	0.560489	0.317827	0.538892	0.768944	0.658078	0.514567	NADH-ubiquinone oxidoreductase chain
Calam.03G104100.1	3.48309	1.87074	4.58644	4.39352	3.48796	4.37034	3.44287	4.28016	pleckstrin homology (PH) domain-containing protein
Calam.02G145500.3	0.0670871	0.16024	0.230183	0.499715	0	0.0775481	0	0.194611	C-8 sterol isomerases
Calam.12G068200.2	0	0	0	0	0	0	0.0234365	0.069416	Protein phosphatase 2C family protein
Calam.05G190000.1	8.9733	15.1382	8.53065	12.9801	10.3761	14.4948	19.3517	13.8537	B-box type zinc finger family protein
Calam.08G028800.1	0	0	0	0.025352	0	0.0573622	0.200672	0	Rhamnogalacturonate lyase family protein
Calam.05G143600.1	2.34168	1.09663	2.27544	9.26958	1.15745	1.70402	0.736941	3.48585	basic helix-loop-helix (bHLH) DNA-binding superfamily protein
Calam.08G050700.1	5.18316	9.83609	11.9869	11.38	17.1485	34.6572	30.9613	28.5474	Protein of unknown function (DUF1640)
Calam.01G286600.1	0.563635	0.457681	1.27022	1.20094	0.286007	0.381287	1.32566	0.334411	RADIATION SENSITIVE
Calam.17G047400.2	6.19378	4.82598	3.08787	4.33913	2.17571	4.97833	4.37717	14.948	nicotinate/nicotinamide mononucleotide adenyltransferase
Calam.03G190500.1	66.3689	68.3234	33.5766	48.741	54.3726	15.0925	10.8509	40.6274	DDE superfamily endonuclease domain containing protein
Calam.10G102600.1	0.331938	0.186341	0.206759	0.0166514	9.35954	0.408528	0.803777	0.101114	gibberellin 3-oxidase
Calam.06G002400.2	1.81596	3.26138	3.03583	5.87691	1.73661	4.85859	3.68834	3.03422	Protein of unknown function (DUF833)
Calam.04G060300.1	0.23354	0.107331	0.705656	0.111435	0.262476	0.146038	0.186153	0.0697966	hypothetical protein
Calam.03G021100.4	0.42049	0.177541	0.883498	1.83401	1.72995	1.30401	1.63072	0.417175	MATE efflux family protein
Calam.16G099100.1	11.6189	0.958395	217.175	50.4814	175.506	34.8588	20.9387	0	hypothetical protein
Calam.16G034600.2	6.78195	3.41326	5.91619	9.08353	7.16352	5.72788	4.52567	11.1769	novel cap-binding protein
Calam.04G009600.1	0.772238	3.48847	6.62522	9.27552	4.97465	0.655576	1.32883	0.914022	GCIP-interacting family protein
Calam.02G079100.4	0.145661	0.2196	0.0389369	0.208957	0.319363	0.380338	0.843112	0.878699	C2 domain-containing protein / GRAM domain-containing protein
Calam.06G164000.1	9.08307	13.2787	15.8082	14.6911	13.0611	20.2886	20.1624	8.35937	SMAD/FHA domain-containing protein
Calam.08G088800.1	20.106	23.4217	45.3166	43.7885	30.938	19.1696	24.8279	16.7958	UDP-Glycosyltransferase superfamily protein
Calam.09G063000.1	0	0	0	0	0	0.111217	0	0	RmlC-like cupins superfamily protein
Calam.06G088800.1	0.497919	3.44136e-08	6.66545e-09	1.9587	7.9423	0	7.13488e-05	0	ATP binding cassette subfamily B4
Calam.11G163200.4	0.647851	0.0916292	0.446398	0.379428	0.448765	0.140718	0	0	glutamate receptor 3.3
Calam.02G006800.2	0.297658	0.361393	0.225104	0.400275	0	0.826842	0.74408	0.656178	hypothetical protein
Calam.16G080700.2	0.339061	1.79998	2.24505	1.81686	0	4.46911	4.03155	10.4124	non-intrinsic ABC protein
Calam.04G028500.1	15.3887	5.65843	7.08025	15.5339	59.4043	4.86742	6.21269	90.3983	Leucine-rich repeat protein kinase family protein
Calam.04G187300.5	0.238732	0.456739	0.34982	0.364222	0.10639	0.648957	0.587392	0.412609	nucleotidyltransferases
Calam.04G182400.1	0.597707	1.41047	1.30253	1.63824	2.25841	1.16196	1.52286	0.504778	ER-type Ca2+-ATPase
Calam.15G103200.1	0.569643	0.497633	0.985172	0.260705	0	146.828	325.399	5.08183	SAUR-like auxin-responsive protein family
Calam.08G063900.5	2.13374	3.97481	2.04158	2.98275	2.27304	3.95147	3.97694	2.95463	plant U-box
Calam.11G043700.5	0	0.267499	0.240217	0	0	0.132727	0	0.348981	Dip2/Utp12 Family domain containing protein
Calam.08G184700.4	0	0	0	0	0	0	0	0	UDP-D-apiose/UDP-D-xylose synthase
Calam.14G101900.1	3.48796	3.18909	2.14137	3.19333	1.54058	8.23179	9.31667	3.20354	Nucleotidylyl transferase superfamily protein
Calam.11G001200.1	0.108197	0.254925	0.145804	0.222125	0	1.35543	0.90256	0.909028	hypothetical protein
Calam.01G030200.7	0.0334679	0	0	0.163259	0	0.181747	0.0671099	0	purple acid phosphatase
Calam.11G088300.6	0.192011	0.342445	0.389143	0.221131	0	0	0	0.435306	mitogen-activated protein kinase kinase kinase
Calam.15G083000.1	1.09289	9.01733	43.5283	52.0885	18.6743	14.5155	20.9426	16.781	Reticulon family protein
Calam.06G245300.1	0.166684	0.126297	0.563832	0.191969	0.246586	1.96632	0.446625	0.587809	hypothetical protein
Calam.04G215000.3	2.28871	1.27224	0.252142	0.425642	0	0.984753	0.89358	0.911581	NAD(P)-binding Rossmann-fold superfamily protein
Calam.12G132100.1	0.194476	0.0127761	0.176547	0.200142	0.1541	0	0	0	exocyst subunit exo70 family protein D1
Calam.04G091700.1	5.88291	8.40567	9.62498	7.51975	7.88491	7.91713	10.1491	11.1073	ubiquitin family protein
Calam.08G206200.4	0	0.272633	0.14848	0.181027	0	0	0	0	chromomethylase
Calam.11G157900.7	0.067743	0.49968	0.472251	0.476576	0	0.0249809	1.99814e-07	6.38706e-07	conserved hypothetical protein
Calam.14G010100.1	7.22543	5.17597	5.66497	6.22896	8.43975	8.0351	6.85617	9.87771	DEA(D/H)-box RNA helicase family protein
Calam.05G019200.6	0.0591315	0.52259	2.29459	1.18687	1.08931	1.37188	2.45014	0.606024	fatty acid hydroxylase
Calam.17G102100.2	19.1868	21.6686	22.0985	19.6474	13.8845	25.1702	27.581	20.2294	transcript elongation factor IIS
Calam.06G198500.3	0.129068	0.283055	0.461939	0.307888	0.255006	0	0	0.0610755	Protein kinase superfamily protein
Calam.05G078200.4	0.060553	0	0.633209	3.92311	3.07946	0.526376	1.69986	0.519301	xyloglucan endotransglucosylase/hydrolase
Calam.08G040300.5	0.423478	0	0.372528	0.184593	2.99255	0.481842	0.580768	0.231764	Phosphoglycerate mutase family protein
Calam.05G096900.1	9.77677	11.4532	8.53338	8.79833	4.96011	13.2382	13.5884	13.8839	tRNA (Guanine-1)-methyltransferase domain containing protein
Calam.07G222400.1	0.380821	0.0501412	1.00469	0.166941	0.0689089	0	0.0438619	0	hypothetical protein
Calam.03G179800.2	0	0.427461	0	0	0	0.2719	0.0612711	0	Flavin-binding monooxygenase family protein
Calam.17G078200.3	0.295202	4.38581	0.430333	0.699218	0	4.47941	7.45573	0.256321	subtilase 1.3
Calam.12G054300.2	0.578089	0.559625	1.89013	7.9636	0.258107	7.82516	0.0023808	18.1476	ubiquiting-conjugating enzyme
Calam.08G053000.6	1.6416	1.46533	2.86249	2.98435	1.36674	4.15325	6.55247	3.78991	FAD-linked oxidases family protein
Calam.01G075700.1	54.2415	52.8532	101.722	81.4548	40.667	97.1204	178.383	133.481	Mevalonate/galactokinase family protein
Calam.05G026400.1	0.0474841	0.562566	0.178544	0.332365	0.0435307	0.0376716	0.0463979	0	Thioredoxin superfamily protein
Calam.02G144100.3	1.5609	0.302006	2.55828	2.59066	0	0.466772	0.370417	4.49831	Sec14p-like phosphatidylinositol transfer family protein
Calam.04G101300.1	0.544753	0.171336	0.292218	0.717646	0	1.66826	1.05521	0.353915	hypothetical protein
Calam.08G164500.1	0.935366	0.490636	0.556618	0.752213	0	0.558179	0.564989	1.61093	cytosolic enolase
Calam.05G140300.1	0	0	0	0	0	0.0549611	0	0	Histone superfamily protein
Calam.12G120300.1	0	0	0	0.0302222	0	0	0	0	Protein kinase superfamily protein
Calam.07G100900.2	0.864138	0.389355	1.52187e-05	0.836536	0	0	0	0.270744	Ribonuclease II/R family protein
Calam.14G124800.1	9.21263	3.03355	14.2081	10.6458	3.67129	6.43712	4.22211	1.7366	RING/U-box superfamily protein
Calam.14G047600.7	0.272497	0.132887	0.155409	0.170244	0.0719546	0.304314	0.227886	0.0204692	conserved hypothetical protein
Calam.01G200000.1	3.85246	11.0218	3.16984	2.988	0	10.9382	18.2257	19.2917	branched-chain amino acid aminotransferase 5 / branched-chain amino acid transaminase 5 (BCAT5)
Calam.17G026200.1	77.1381	132.481	36.6725	49.9749	25.369	33.1077	44.7656	21.2751	Phosphatidate cytidylyltransferase family protein
Calam.15G098300.4	1.68973	3.39781	4.34195	5.01423	1.66821	3.31354	3.0429	9.34649	importin alpha isoform
Calam.04G174900.3	0	0.541072	0.241753	0	0.354916	0	0.503442	0	microtubule-associated protein 65-5
Calam.S000930.1	0.104062	2.28716	0.166273	0.0481649	0	8.2079	19.8677	0	hypothetical protein
Calam.02G054700.1	0.0717062	0	1.2084e-07	0	0.141695	0	0	0.119775	myosin
Calam.S002490.2	6.44514	12.9506	6.95839	5.77881	1.77931	9.44467	12.2747	4.53355	novel cap-binding protein
Calam.07G125700.3	0.145869	0	0.142362	0.197899	0	2.84226	1.10348	1.62325	homology to ABI2
Calam.03G032400.5	0.118775	0	0.143857	0.0310718	0	0.173064	0.281183	0	EXS (ERD1/XPR1/SYG1) family protein
Calam.02G034000.1	0	0.143067	0.107614	0.161575	0.0461044	0.0170627	0.12385	0	cytochrome p450 79a2
Calam.04G211600.1	0	0	0	0	0	0	0	0	AAA-type ATPase family protein
Calam.03G051400.12	0.272715	0	0	0.14311	0.202372	0	0	0	S-locus lectin protein kinase family protein
Calam.16G205000.1	0.655024	1.66571	0.254534	0.306416	0.298522	0.440593	0.120693	0.249568	ATPase, F0 complex, subunit A protein
Calam.02G144500.1	13.0796	11.7195	13.9542	17.6141	8.76764	23.4226	23.5461	23.323	HISTIDINE BIOSYNTHESIS 5B
Calam.05G174600.1	40.9558	42.3809	89.8177	102.242	54.3965	110.339	108.175	112.295	Sterile alpha motif (SAM) domain-containing protein
Calam.05G066200.5	0	0	0	0	0.660063	0.0878856	0.0834404	0	Transducin/WD40 repeat-like superfamily protein
Calam.12G157600.13	0.976839	1.28384	2.33803	1.84617	0.692347	1.68347	1.41203	0.994905	zinc finger (C3HC4-type RING finger) family protein
Calam.06G258400.4	1.16358	0.625677	1.04146	0.712088	0.14546	0.195249	0.556825	0.534128	Acyclic terpene utilisation family protein AtuA domain containing protein
Calam.06G059100.1	25.8992	38.2219	29.6254	34.809	20.9782	40.2071	46.5487	34.9717	Signal peptidase subunit
Calam.13G169600.1	1.08952	15.4237	4.5804	6.37843	1.48058	6.7924	9.89802	0.178323	Protein kinase superfamily protein
Calam.12G015200.1	34.9298	3.60156	2.88251	16.5794	3.36621	50.8129	12.0344	107.075	cytochrome P450, family 71, subfamily B, polypeptide
Calam.06G113600.1	0	0	0	0	0	0	0.14256	0.16491	hypothetical protein
Calam.01G166800.2	0	0.00789266	0	0	0	0.444514	7.29513	0.173265	Cyclic nucleotide-regulated ion channel family protein
Calam.05G046400.1	0.737866	1.38625	0.83883	1.29205	0.294395	16.991	9.12168	1.85018	ARM repeat superfamily protein
Calam.13G054200.1	0.380067	0	0.312404	0.725141	0	0	0	0	hypothetical protein
Calam.04G208600.4	1.01911	1.71586	0.622281	0.378474	0.975705	0.781855	0.547656	0.10387	shrunken seed protein (SSE1)
Calam.09G027100.2	1.40424	1.41468	2.11456	0.17219	0.0396152	6.21397	9.92627	2.56267	Mitochondrial substrate carrier family protein
Calam.05G015000.4	11.7612	13.224	11.3786	11.0912	6.6514	12.2141	11.9076	18.9578	methyltransferases
Calam.03G074800.1	0.488251	2.32287	1.71196	0.320984	0	0.542168	9.06068	1.99507	carbon-nitrogen hydrolase family protein
Calam.08G150700.1	74.7908	63.7584	5.28349	11.8052	0	1.7337	1.6807	1.9392	DUF2996 domain containing protein
Calam.01G157000.1	2.22895	7.28519	40.8246	14.3453	11.9242	8.2132	15.4167	2.61309	Core-2/I-branching beta-1,6-N-acetylglucosaminyltransferase family protein
Calam.06G113300.1	4.52483	5.80954	11.7309	15.66	16.0746	11.0115	6.42251	28.4579	conserved hypothetical protein
Calam.13G081300.12	0.103451	0.126922	0.49064	0.38849	0.407985	0.672103	1.2918	0.543365	hypothetical protein
Calam.12G144900.1	0	0.0952133	0.0510456	0.048968	0	0.341135	0.168351	0	alpha-vacuolar processing enzyme
Calam.04G173300.4	2.54323e-10	1.02896	0.994863	2.17207	0	0.0632177	1.64926	0.760929	D-aminoacid aminotransferase-like PLP-dependent enzymes superfamily protein
Calam.14G196500.1	0	0	0	0	0	0	0	0.0328219	cytochrome P450, family 71, subfamily B, polypeptide
Calam.04G224900.10	0.40649	0.0906891	0	0	0	0	0.161884	0.445386	alpha/beta-Hydrolases superfamily protein
Calam.04G129900.2	0	0.292564	1.61554	1.16741	0.265306	0.943734	1.01414	0.219526	Protein kinase superfamily protein
Calam.11G168100.1	11.2266	11.6934	12.2259	15.8234	13.0619	21.3438	14.6135	15.7891	Squamosa promoter-binding protein-like (SBP domain) transcription factor family protein
Calam.06G267000.1	0	1.49737	0	0.357822	0.230616	0.0279444	0.116538	0	Homeodomain-like superfamily protein
Calam.15G040100.1	16.5751	19.8493	5.97739	4.28548	2.54056	2.76949	3.93067	5.2799	HVA22 homologue A
Calam.03G092100.1	0.568026	5.20354	3.53256	7.44218	9.07121	2.29384	64.5163	0.796138	S-adenosyl-L-methionine-dependent methyltransferases superfamily protein
Calam.15G010400.1	0.0336895	0	0.251864	0.0785449	0.0668503	0.106789	0.259995	0.104432	Fcf2 pre-rRNA processing protein
Calam.15G038300.1	0.0522724	0.0469096	0.0526289	0.0484139	0.0450658	89.9749	91.3063	0	Pectate lyase family protein
Calam.05G078000.1	1.79305	8.25593	0.428428	2.98331	0.100692	0.929453	10.802	0.801652	Homeodomain-like superfamily protein
Calam.06G160900.1	7.89984	6.14075	9.18533	10.8077	6.70705	8.87352	7.71749	10.6386	co-factor for nitrate, reductase and xanthine dehydrogenase
Calam.14G085000.2	1.72826	2.60498	2.85437	2.08379	0.381831	3.0891	3.70234	1.46389	SNARE-like superfamily protein
Calam.17G035200.1	22.4469	20.322	17.4706	15.381	5.65204	17.0191	11.1434	12.0164	F-box family protein
Calam.05G080700.1	0.0705306	0.0398469	0.164681	0.114322	0.55745	123.907	129.072	0.0505492	AT hook motif-containing protein
Calam.03G044400.1	2.38689	0.822143	0.183876	1.73773	0.497038	3.38074	0.173029	0.359713	NAC-like, activated by AP3/PI
Calam.02G099500.2	0.416558	0.893246	3.37768	1.73884	1.08179	2.2847	1.34483	0.711129	beta-amylase
Calam.03G043900.1	0	0	0.0764668	0	0	0	0	0	hypothetical protein
Calam.11G019700.6	0	0	0	0.151424	0	0.459173	0	0.143286	homolog of X-ray repair cross complementing 2 (XRCC2)
Calam.09G034300.1	0.414968	0.520343	4.10532	2.32346	4.5702	0.560912	2.05283	1.29145	Eukaryotic aspartyl protease family protein
Calam.15G036200.4	0.641406	8.86211e-07	1.20338	5.97638e-09	0.397501	0.391255	0.000933934	2.15717e-06	Ubiquitin carboxyl-terminal hydrolase-related protein
Calam.12G188100.1	9.90874	10.107	7.65719	8.86889	3.89861	8.01718	8.45176	9.6065	SWITCH/sucrose nonfermenting 3A
Calam.15G010500.1	28.4073	55.9319	16.0907	19.9049	6.83483	18.4912	19.8012	13.3594	chloroplast RNA-binding protein 31B
Calam.13G048300.2	0.388874	0.771662	0.277392	1.12052	0.506087	0.785724	0.732448	0.558329	Transcription factor TFIIIC, tau55-related protein
Calam.02G151700.1	0.254914	1.52439	7.17168	2.34821	7.8842	0.512028	0.757584	0.262169	ATPase E1-E2 type family protein / haloacid dehalogenase-like hydrolase family protein
Calam.15G105800.4	0.404831	0.509882	3.37675	2.23313	1.38469	3.91353	3.8679	0.795596	phosphatidyl inositol monophosphate 5 kinase
Calam.04G171800.9	0	0	0	0	0.91809	0.136452	0.258623	0.902907	long-chain base (LCB) kinase
Calam.01G122800.1	0.202562	0	0.754343	0	1.21751	0	0	0.465977	Heavy metal transport/detoxification superfamily protein
Calam.14G140100.3	3.27539	2.29141	2.22478	1.0679	0.649375	0.911282	0.937696	0.583688	cyclophilin 20-2
Calam.17G163900.2	0.296264	0.509675	1.23578	0.838646	0.581993	0.941688	1.54681	1.01179	Haem oxygenase-like, multi-helical
Calam.15G136500.1	0	0	0	0	0	0	0.14123	0	hypothetical protein
Calam.04G230700.1	0	0	0.682107	0.0579012	0.290908	0	0	0	hypothetical protein
Calam.17G018600.1	9.06733	13.1608	21.0719	19.8112	19.5785	9.2561	11.1922	38.4587	Glycosyl hydrolase family 38 protein
Calam.15G000300.1	2.08357	3.84564	5.41218	2.8965	0	8.33494	6.15431	9.50779	UDP-Glycosyltransferase superfamily protein
Calam.01G204000.1	0	0.059929	0	0	0	0	0	0	hypothetical protein
Calam.17G158400.2	7.6858	8.65496	26.44	12.0083	8.95491	16.9333	12.7429	10.7495	phosphatidylglycerolphosphate synthase
Calam.12G085200.1	14.5107	3.6887	7.04476	6.30674	7.67128	12.1551	10.9675	13.332	DUF4666 domain containing protein
Calam.14G043300.5	0.155239	0.201692	1.03703	0.478198	0.510548	0.985285	0.966918	1.45522	S-adenosyl-L-methionine-dependent methyltransferases superfamily protein
Calam.15G065400.1	3.01902	6.82392	8.0587	4.41839	9.82488	28.2711	47.8984	11.8225	basic helix-loop-helix (bHLH) DNA-binding superfamily protein
Calam.08G042900.3	0.0467313	0.0246765	0.229564	0.464447	0.755143	0.137805	0	0	bZIP transcription factor family protein
Calam.17G035000.1	0.240124	0.777505	0.950828	0.550706	0.286935	0.710527	1.68565	0.849925	F-box family protein
Calam.06G230200.2	0.281546	0.92828	9.15879	2.34705	6.54804	1.26366	0.217763	0.314373	O-Glycosyl hydrolases family 17 protein
Calam.15G128100.2	0.28783	0.736659	3.31158	1.2418	0.155967	6.09467	103.768	1.84661	Cobalamin-independent synthase family protein
Calam.11G034200.1	0	0.203106	7.52066	0.136058	0.877519	1.7596	2.51471	0	nodulin MtN21 /EamA-like transporter family protein
Calam.05G222400.3	0.199596	0.550194	0.708226	0.336136	0.222473	0.458959	0.298092	0.686258	Tyrosyl-tRNA synthetase, class Ib, bacterial/mitochondrial
Calam.03G124500.3	4.79815	2.66285	6.82185	5.00615	2.08046	8.45521	3.94471	5.17271	Sec1/munc18-like (SM) proteins superfamily
Calam.01G075000.4	0.994943	0.994282	3.23282e-09	1.75029	1.5657e-07	0.201587	1.24597	0.265567	PAS domain-containing protein tyrosine kinase family protein
Calam.01G102200.2	1.54226	2.78712	2.23814	5.7047	1.94637	4.39035	2.65669	5.51457	Leucine-rich receptor-like protein kinase family protein
Calam.12G108200.1	0.439073	545.631	13.1862	227.343	0.412788	174.816	432.092	0.376209	HAD superfamily, subfamily IIIB acid phosphatase
Calam.17G058000.1	5.57639	40.7347	29.4133	31.1192	11.1587	27.7392	52.9813	11.354	O-fucosyltransferase family protein
Calam.05G106300.7	3.30623	5.92393	7.87842	6.37043	6.64443	5.61452	7.078	7.6931	mercaptopyruvate sulfurtransferase
Calam.15G022100.1	0	0.0158666	0	0.00856978	0.372279	0.612715	0.945602	0.22812	Disease resistance protein (CC-NBS-LRR class) family
Calam.09G146900.8	0.0101016	0.178365	0.263627	0.0369376	0.00573942	0.276847	0.305209	0.454972	Protein FLX-like
Calam.16G021600.4	9.79452	10.4391	1.96066	4.45685	0.133977	1.05687	2.39111	0.333979	phospholipid:diacylglycerol acyltransferase
Calam.17G050600.3	0.369051	0.167066	0	0.451066	0	2.01735	0.495586	1.50838	protein phosphatase 2CA
Calam.11G153200.8	0	0	0	0	0	0	0	0	Eukaryotic aspartyl protease family protein
Calam.10G092200.1	13.9866	9.07097	19.1769	34.8066	10.6404	5.77404	4.93885	4.59925	Polyketide cyclase/dehydrase and lipid transport superfamily protein
Calam.01G194400.1	23.3501	113.116	54.6186	59.2118	126.618	18.1067	29.4405	137.593	calcium ATPase
Calam.12G085100.2	0.119703	0.273626	0.419526	0.0569339	0	0.395599	0.187722	0.106195	Pectin lyase-like superfamily protein
Calam.09G140400.1	5.51271	18.1204	31.3055	29.3957	59.4598	14.3767	30.2684	4.57122	COBRA-like extracellular glycosyl-phosphatidyl inositol-anchored protein family
Calam.15G122500.2	0	0.399588	0.506019	0.62813	0	0.988896	1.72002	0.853182	TBP-associated factor
Calam.09G097100.1	172.412	92.4574	43.3646	64.0182	2.57125	33.9719	16.6308	12.3716	sigma factor A
Calam.06G136000.4	0	0	0.309454	0.230745	0.26964	0	0.239421	0.252289	homolog of RAD51 D
Calam.12G014300.8	5.11492e-06	4.10456e-05	0.0115173	2.96305e-05	0	0.0406367	3.52249e-08	5.29068e-07	RING domain ligase1
Calam.13G057900.1	0.443483	17.394	13.8781	14.8292	16.2564	5.87488	7.91252	7.50793	tetratricopetide-repeat thioredoxin-like
Calam.17G115000.1	0.0271631	0.149747	10.5628	0.125911	0.441058	0.588077	0.747025	0	LOB domain-containing protein
Calam.S001680.1	0	0	0	0	0	0	0	0.26137	NB-ARC domain-containing disease resistance protein
Calam.08G065500.2	0	0	0	0	0	0	0	0	Potential Queuosine, Q, salvage protein family domain containing protein
Calam.01G264500.3	0.197237	0.134273	0.484848	1.86142	0.382534	3.45741	3.31727	0	Protein kinase superfamily protein
Calam.13G155400.1	0	0.149612	0	0	3.95547	0	0	0	Protein of unknown function, DUF538
Calam.07G207200.4	0	0.200737	1.11583	0.178554	2.81542	2.53784	2.95012	1.71821	S-adenosyl-L-methionine-dependent methyltransferases superfamily protein
Calam.06G205700.1	38.2483	71.1431	101.483	96.8402	61.1383	94.9456	185.936	149.729	cytochrome c-2
Calam.04G041900.1	2.91861	4.7588	1.21132	6.94573	3.59428	0.0839867	0.110116	0.0258938	alpha/beta-Hydrolases superfamily protein
Calam.14G135700.2	0.618331	0.942737	1.53474	1.48394	1.59158	0.561556	0.722516	0	HCP-like superfamily protein with MYND-type zinc finger
Calam.05G062000.2	0.0410458	0.212356	0.0572893	0.0812046	0.43609	30.3587	9.24042	0.455519	conserved hypothetical protein
Calam.16G068700.9	1.0259e-07	0	0	0	0	0	0	0	tRNA-methyltransferase O domain containing protein
Calam.08G095000.1	0.123407	0	0	0	0	0	0	0	alpha/beta-Hydrolases superfamily protein
Calam.03G112400.1	0	0	0.201336	0	0	0	0	0	hypothetical protein
Calam.16G139300.4	0.404925	0.738811	0.312938	0.15485	0.171744	0.472322	0.317758	0.35312	initiator tRNA phosphoribosyl transferase family protein
Calam.13G078400.1	0	0.0162938	0	0.0169757	0	19.0986	58.3945	2.56504	K-box region and MADS-box transcription factor family protein
Calam.02G030100.2	1.0388	0.586093	0.793218	1.56765	2.19965	1.07019	1.14948	2.74149	Calcium-binding EF-hand family protein
Calam.07G035200.1	3.45433	7.10754	7.2758	5.45036	5.18209	5.86951	4.66941	3.89263	conserved hypothetical protein
Calam.15G040800.9	0	0.041646	0	0	0	0.132585	0	0	Tetratricopeptide repeat (TPR)-like superfamily protein
Calam.06G121800.4	0	0	0.000375863	0.000137196	3.96447e-10	0.0236462	0.0559415	0.051526	Domain of unknown function (DUF966)
Calam.05G100500.1	12.0754	27.032	23.872	16.1102	19.6512	17.3971	30.3497	11.8078	Homeodomain-like superfamily protein
Calam.17G019100.1	0.838904	6.37673	0	0.046565	0	0.0630666	0	0	aspartate kinase
Calam.06G240300.1	11.5407	10.5005	13.2806	14.6551	5.14557	18.2165	19.5915	21.5481	Protein of unknown function (DUF498/DUF598)
Calam.01G067900.1	10.4365	10.2426	15.8352	14.6524	9.26693	15.131	18.8153	12.7246	homolog of yeast sucrose nonfermenting
Calam.09G041100.10	0	0	0	0	0	0	0	0	Protein kinase superfamily protein
Calam.S001780.1	0	0	0	0	0	0	0.220963	0	hypothetical protein
Calam.16G181300.7	0.134108	0	0	0.11047	1.06203	0	0.439423	0	glucuronidase
Calam.05G265800.1	0.149128	0.0556502	0.19026	0.326741	0.411901	0.120484	0.15021	0.567661	hypothetical protein
Calam.16G038800.1	0	0	0	0.112828	0	0	0	0	hypothetical protein
Calam.15G073600.1	0.032877	0.540844	0.223458	0.0770774	4.95505	0.154193	1.05872	0	NAD(P)-binding Rossmann-fold superfamily protein
Calam.16G016900.1	0.712237	1.05051	0.633505	0.44657	0.364869	1.43911	5.26936	0.439575	hydroxyproline-rich glycoprotein family protein
Calam.03G156200.2	7.11336	5.9178	9.23852	9.46677	7.10137	10.264	9.52226	18.4806	RING/U-box superfamily protein with ARM repeat domain
Calam.14G157100.1	24.1906	18.9894	12.1178	20.9118	9.04165	17.9313	18.1843	15.3415	non-intrinsic ABC protein
Calam.06G144300.2	114.05	31.7984	16.8993	26.0453	12.0502	93.2688	141.419	72.6004	alpha-glucan phosphorylase
Calam.13G061100.1	3.46695	3.56256	4.63661	4.1644	1.38577	4.97274	4.58875	4.4799	NB-ARC domain-containing disease resistance protein
Calam.03G055300.1	0.0408041	0.52531	0.702518	0.273728	0.462245	2.18622	3.65241	1.16387	methyl-CPG-binding domain
Calam.04G178700.6	1.11855	1.50707	3.85801	3.9935	0.0253558	5.35712	6.28701	6.15862	eukaryotic translation initiation factor 4G
Calam.07G150000.4	0.936861	3.0212	0.221056	2.74808	0	1.23074	4.41981	0	Plant-specific transcription factor YABBY family protein
Calam.12G020100.1	1894.66	274.335	442.285	1462.7	5.2553	30.7095	16.0091	29.6966	hypothetical protein
Calam.16G090000.9	0.0382345	0	0.0851613	0.000155854	0	0	0.132832	0.0430188	RING/FYVE/PHD zinc finger superfamily protein
Calam.01G104300.2	0	0	1.00075	1.01392	1.14058e-09	22.9629	14.8863	1.22803	oligopeptide transporter
Calam.10G137300.6	0.013018	0.0595519	0.0753315	0.059868	0.138268	0.0898431	0.0533638	0.160709	Transducin family protein / WD-40 repeat family protein
Calam.04G052700.1	0	0	0	0	0	10.4468	11.999	1.77037	serine carboxypeptidase-like
Calam.06G183200.3	4.36714	1.9508	1.04385	1.57206	0.933975	1.46382	1.39254	0.438012	conserved hypothetical protein
Calam.10G087700.1	2.29701	1.15567	0.560222	0.959908	6.14021	1.51884	3.20851	6.72473	Protein phosphatase 2C family protein
Calam.11G168500.1	31.3606	5.73261	4.70883	14.4198	4.97317	14.2366	2.12075	14.0493	PLATZ transcription factor family protein
Calam.04G069900.2	40.5442	39.2821	41.5181	57.9018	26.4819	26.116	28.0994	23.8542	global transcription factor group E7
Calam.06G052000.2	2.60616	1.75284	2.83855	3.29378	2.73927	2.99188	2.27658	5.20548	Plant protein of unknown function (DUF639)
Calam.14G083100.2	3.07217	1.99068	6.18775	6.98116	15.9314	2.27271	2.32149	7.84089	cyclic nucleotide gated channel
Calam.03G137800.1	116.965	68.3019	97.4291	104.024	64.4795	160.116	124.328	158.669	Peptidase M1 family protein
Calam.13G040900.2	0	0	0.0651782	0	0	0	0	0	S-locus lectin protein kinase family protein
Calam.13G011300.2	4.74144	4.55103	18.5778	18.24	0.970396	9.46566	19.9337	18.2076	BTB/POZ domain-containing protein
Calam.13G182600.1	0.0140667	0	0.0741688	0	0.0306467	44.2165	31.7234	0.10417	conserved hypothetical protein
Calam.13G178900.3	0.61024	0.0291959	2.11315	1.3274	2.96206	0.414457	0.543261	0.485287	chromatin remodeling
Calam.17G012200.2	0	0	0	0	0	0	0	0	C2 calcium/lipid-binding plant phosphoribosyltransferase family protein
Calam.07G047300.2	3.05882	1.70215	6.07985	3.62155	2.27741	3.48435	4.15145	8.2122	chaperone protein dnaJ-related
Calam.02G071600.4	0.241587	0.316978	5.156e-08	0	0.385	0.221192	0.52102	0	protein kinase 1B
Calam.12G101300.4	1.97887	2.79369	3.10121	2.69301	2.16168	4.08186	3.48227	2.43267	Predicted eukaryotic LigT
Calam.01G284100.4	0.188245	2.03382	1.74511	0.936361	1.21875	0.193505	0.462721	0	Cyclin B2;3
Calam.05G050200.1	3.69781	4.26041	3.34368	3.74674	2.6542	6.56913	9.12402	7.73168	D-Tyr-tRNA(Tyr) deacylase family protein
Calam.09G111900.3	1.73896	2.20383	1.86881	1.94178	3.93114	0.126667	0.00198652	0.71847	like SEX4
Calam.15G024500.1	0	0	0	0	0	0	0	0	basic helix-loop-helix (bHLH) DNA-binding superfamily protein
Calam.03G011700.5	0.543909	0.968287	6.61539e-09	0.287072	1.79074	0.501317	1.31582	0.367713	Rubisco methyltransferase family protein
Calam.14G126400.8	0.0632925	0.544188	0.970535	0.407122	0.420363	1.04616	0.712641	1.04088	binding
Calam.17G170200.2	2.5252	3.22526	3.93821	4.58516	5.27792	1.04746	0.933741	3.19125	chloroplastic acetylcoenzyme A carboxylase
Calam.07G109400.2	0.138328	0	0.257351	0	0.269624	1.34437	0.369733	1.04076	S-adenosyl-L-methionine-dependent methyltransferases superfamily protein
Calam.17G059000.1	0	0	0.881384	0.82092	0.511304	0	0	0	hypothetical protein
Calam.15G144000.2	0.610305	0.32779	0.602085	0.719864	0.178225	0.594113	1.25216	0.99507	RING/U-box superfamily protein
Calam.11G070900.1	4.26006	4.53232	6.77086	6.76601	3.93825	6.47813	6.37341	9.00401	Pentatricopeptide repeat (PPR) superfamily protein
Calam.05G229100.3	0.762	0.41335	1.43257	0.806537	1.79275	0.18181	0.330019	1.17402	Phosphoribosyltransferase family protein
Calam.13G083900.1	3.17442	0.666939	0.84531	0.687512	1.55201	0.540415	1.22301	0.488229	RING/FYVE/PHD zinc finger superfamily protein
Calam.09G066800.1	0.622905	0.4438	1.44946	0.706592	0.0472322	0.744376	0.407415	0.0828169	hypothetical protein
Calam.09G074500.3	0	0.625398	0	0.20434	0	6.32389	6.02654	0	Terpenoid cyclases/Protein prenyltransferases superfamily protein
Calam.16G165800.2	0.950871	1.08153	1.81272	1.44623	0.770777	1.40993	1.60255	1.17457	Alba DNA/RNA-binding protein
Calam.17G012900.2	0.0960303	0.127528	3.28013	3.52366	5.29843	0.266408	0.252899	1.08728	Sec14p-like phosphatidylinositol transfer family protein
Calam.14G117900.1	0	0.945327	0	0	0	0	0.411242	0	hypothetical protein
Calam.07G000100.2	1.15863	1.42663	4.2274	2.07691	2.16534	3.26645	3.26039	2.24172	P-loop containing nucleoside triphosphate hydrolases superfamily protein
Calam.12G111300.2	2.97439	2.99944	1.17641	1.4445	0.665206	0.503211	0.245235	0.606165	RNA methyltransferase family protein
Calam.16G068700.2	0.676656	0.822021	0.922807	0.557851	0.38483	1.30522	1.39641	1.5791	tRNA-methyltransferase O domain containing protein
Calam.07G214200.1	8.04346	15.5335	18.264	21.709	11.0406	19.72	17.6423	7.97001	conserved hypothetical protein
Calam.08G150600.3	0.20037	0.607206	0.626686	0.546479	0	0.71706	0.353936	0.627372	HhH-GPD base excision DNA repair family protein
Calam.07G043500.2	2.29109	2.10967	9.01919	11.702	2.06922	3.39022	3.69801	8.53649	POX (plant homeobox) family protein
Calam.07G159200.1	11.8071	8.45376	54.6916	67.7784	34.2747	5.33183	4.5399	28.1752	homeobox protein
Calam.05G098500.5	0.369906	0.000104564	1.50188	2.09992	0.0602384	1.14304	1.44876	3.36571e-07	SMAD/FHA domain-containing protein
Calam.09G104200.1	0	0	0.423626	0.0630539	0.470358	1.91724	0.739037	0.329164	Ubiquitin-like superfamily protein
Calam.02G107600.4	0.18134	0.0756349	0.598268	0.66476	0.22797	0.24394	0.246077	0.148216	Tetratricopeptide repeat (TPR)-like superfamily protein
Calam.16G138400.6	0.600137	0.669826	2.38186	2.12811	3.23699	0.582104	1.79527	0.563099	RNA-dependent RNA polymerase family protein
Calam.08G143100.4	3.09834	2.21112	2.56751	2.0265	0.883019	3.02943	3.56073	1.04445	PAP/OAS1 substrate-binding domain superfamily
Calam.10G123800.4	0.415108	0.120278	0.511184	0.81801	0	0.140669	0.0718222	0.361439	Protein of unknown function (DUF1997)
Calam.06G112500.1	58.5783	43.9855	63.2369	36.7249	41.8465	34.434	21.5436	51.8363	Glycosyl hydrolase superfamily protein
Calam.15G073700.3	0.428508	0.547962	0.410697	0.341937	0.149548	0.137137	0.401154	0.0382897	SCAR homolog
Calam.06G168000.3	2.13235	1.27771	2.48799	5.75781	0	2.74867	5.69688	7.46592	Plant protein 1589 of unknown function (A_thal_3526) domain containing protein
Calam.07G186600.1	0	0	0.193005	0	0.329376	0	0	0	hypothetical protein
Calam.08G095700.6	2.03894	1.47635	0.475986	0.764205	0	0.376307	0.218128	0	Pyridoxal phosphate (PLP)-dependent transferases superfamily protein
Calam.08G032000.1	0	0	0.0148081	0	0	0	0.929905	1309.87	hypothetical protein
Calam.14G172000.4	0.682436	0.814874	1.20033	0.737801	0.497762	0.920341	1.07234	0.984139	HIT-type Zinc finger family protein
Calam.15G048700.1	0	0.632462	0	0	0	0	0	0	hypothetical protein
Calam.14G149300.2	2.81486	1.73649	9.81978	9.62718	4.33147	13.3585	6.90527	3.12481	Protein of unknown function (DUF1624)
Calam.14G090500.1	0	0	0	0	0	0	0.156549	0	nonsense-mediated mRNA decay NMD3 family protein
Calam.01G284300.1	57.5281	56.1772	72.2452	74.0848	61.3089	88.3342	79.7364	76.7381	RNA-binding (RRM/RBD/RNP motifs) family protein
Calam.13G147400.4	0	4.50968e-09	0.0719091	0.243902	0	0.351346	0	9.42389e-11	Zinc finger, RING-type;Transcription factor jumonji/aspartyl beta-hydroxylase
Calam.10G144800.1	0.135349	3.59055	0	0.0780485	0.125221	1.85136	3.93566	0.101968	RING/U-box superfamily protein
Calam.07G221800.1	80.3668	114.192	137.058	113.839	98.5368	115.873	149.493	102.606	Mitochondrial import inner membrane translocase subunit Tim17/Tim22/Tim23 family protein
Calam.12G007700.2	0.568381	1.12154	0	0.291668	0	0	0.330151	0.433348	Haloacid dehalogenase-like hydrolase (HAD) superfamily protein
Calam.16G083500.1	0.13939	1.77662	1.94541	1.08885	1.00898	2.56669	1.16552	1.77488	DROUGHT SENSITIVE
Calam.10G095400.2	0	0.108508	0.589844	0.390701	1.74216	0	0	0	Plant protein of unknown function (DUF828) with plant pleckstrin homology-like region
Calam.04G048700.3	0.187438	0.262594	0.46723	0.352734	0.204493	0.304565	0.72825	0.164215	RING/U-box superfamily protein
Calam.01G009400.1	0.871023	2.0361	3.68345	1.13863	1.52413	0.376947	0.722561	0.384982	conserved hypothetical protein
Calam.14G087000.1	9.33923	30.4516	65.6408	53.0442	70.4456	43.0581	68.6795	149.833	Major facilitator superfamily protein
Calam.14G119900.1	18.4813	17.4098	9.23824	15.6527	4.66336	13.7819	19.7298	7.9234	chloroplast sensor kinase
Calam.14G210100.4	2.36633	0.905612	1.7259	1.73633	0.493466	7.13134	2.62494	2.13532	Enhancer of polycomb-like transcription factor protein
Calam.12G084600.5	0.998713	0.753667	1.74832	1.17765	0.954265	2.76319	4.18504	0	O-fucosyltransferase family protein
Calam.15G134000.2	0.165583	0.748126	0.125975	0.085574	0.228732	0.589138	0.62415	0.61187	metaxin-related
Calam.06G129700.1	8.615	5.32915	4.49768	9.66737	9.63255	1.5875	1.80955	5.76068	Seven transmembrane MLO family protein
Calam.08G149200.3	0.0520621	0	0	0.176174	0.175077	0	0	0	RECQ helicase SIM
Calam.04G135000.1	0.962196	1.05377	2.76154	1.28589	1.00947	1.70114	7.11339	6.53264	lipoamide dehydrogenase
Calam.17G104900.1	20.0611	17.9626	65.1448	104.954	31.1793	452.199	130.3	303.278	Melibiase family protein
Calam.05G193400.1	0.110059	0.240596	0.40843	0.630453	0	2.00531	0.640143	0.338531	mitochondrial ribosomal protein S14
Calam.04G220400.4	0.385401	0	0	0	0.337788	0.833097	0	0.246757	basic helix-loop-helix (bHLH) DNA-binding superfamily protein
Calam.01G228900.2	0.872081	0.805526	0.823832	0.935806	0.118953	0.245257	0	3.21184e-08	Preprotein translocase SecA family protein
Calam.09G039400.1	12.4144	5.76566	37.5605	38.996	12.2217	60.6292	26.3011	36.4848	Protein of unknown function (DUF581)
Calam.11G006900.8	0	0.0115225	0.217499	8.31214e-06	0	0.407478	2.00959e-06	0.0162374	Transmembrane amino acid transporter family protein
Calam.12G126700.8	1.78935	1.31845	3.45813	1.49129	1.8081	1.11724	1.18651	1.98662	CTC-interacting domain
Calam.03G174700.1	0	0.0211532	0.0861386	0.0713329	0.139626	0.486718	0	0.0518124	Mediator of RNA polymerase II transcription subunit
Calam.01G211100.2	0	0.0137622	0.0450735	0.0416386	0.0315824	0.939576	0	0	homeobox protein
Calam.11G148300.2	8.31297	8.91784	14.3051	12.3421	24.8744	30.3097	25.7732	14.4488	Endoplasmic reticulum vesicle transporter protein
Calam.10G057000.1	0	0	0	0	0	0.649387	1.3386	0	hypothetical protein
Calam.11G112800.4	0.368377	0.32555	0.223622	0.275668	0.164061	0.130572	0.682141	0.603412	isoamylase
Calam.09G036700.1	0.370882	4.9721	7.73199	3.14665	2.89733	1.4703	0.454657	0.386264	conserved hypothetical protein
Calam.16G037500.1	0	1.55455	0.440673	2.87102	1.60754	1.62086	2.67184	0	hypothetical protein
Calam.10G025300.1	10.0487	7.85601	19.1339	14.8636	12.5555	13.8148	16.6725	23.4525	NDR1/HIN1-like
Calam.06G087000.5	1.05617	1.42942	2.36549	2.20511	1.09181	1.00649	2.27306	3.81574	TRAUCO
Calam.08G069500.1	0	0	0	0	0	0	0.0573839	0	cytochrome p450 81d1
Calam.14G199000.3	1.23044	0.868483	1.25801	1.49843	1.03945	4.66672	2.58297	6.71795	plant U-box
Calam.07G031300.1	143.648	82.192	91.1071	140.599	82.4538	365.375	323.172	167.929	ubiquitin
Calam.S003420.3	0.233134	1.68583	10.4968	6.84725	4.17719	5.70644e-08	1.91181	0.169357	purple acid phosphatase
Calam.07G093000.2	2.75204	1.22981	0.820901	1.78819	0.489055	2.10167	1.52875	1.66842	aldehyde dehydrogenase 2C4
Calam.13G111800.1	0.0201997	0.0526077	0.115286	0.0316455	0.0486477	25.5693	20.9116	0.00962362	ENTH/ANTH/VHS superfamily protein
Calam.08G184500.8	0.2345	0.422722	0.354695	0.697466	0.0591889	0.247294	0.307085	0.598817	ARM repeat superfamily protein
Calam.03G171100.3	0.794353	1.09427	0.852384	0.470267	0.686983	1.38288	0.230065	0.10607	ChaC-like family protein
Calam.09G022500.1	0	0	0	0	0.591408	0	0.437587	0	nuclear factor Y, subunit B5
Calam.06G202500.1	0.384861	0.901918	1.00835	2.20881	0.158781	4.40391	13.9157	0.938493	Plant protein of unknown function (DUF828)
Calam.06G272800.1	0.177342	0.197882	0.218759	0.409025	0.0533686	0.515784	0.191404	0.10812	hypothetical protein
Calam.04G220100.1	0	0	0	0	0	0	0	0	expansin B2
Calam.01G052600.3	11.3182	15.779	18.6152	19.1111	18.4026	23.8629	24.7146	25.4005	ARM repeat superfamily protein
Calam.11G072100.2	5.46949	2.70484	4.81942	2.6267	2.1957	4.29657	5.19134	2.14325	conserved hypothetical protein
Calam.09G113600.6	0.460759	2.9637	9.77262	3.58172	2.41048	20.7429	3.35042	1.26458	ARM repeat superfamily protein
Calam.01G134000.23	0.31436	0.0383241	1.73318	1.17886	0.000133045	1.8588	1.57569	0.862021	conserved hypothetical protein
Calam.14G163100.9	0.137406	0	0	0.794549	0	0.514271	0	0.818702	syntaxin of plants
Calam.17G051600.4	0.196961	0.279359	0.000254867	0.00495582	0.444361	0.00949167	1.14159	0.020924	polypyrimidine tract-binding protein
Calam.02G079200.2	0.046215	0.587345	0.223458	0.767945	0.291807	0.0761725	0	0	conserved hypothetical protein
Calam.14G202000.3	1.56716	2.88404	4.67945	3.52388	2.82081	2.85761	3.53946	6.19457	Ribophorin I
Calam.12G171200.1	5.85298	21.018	70.8201	42.5104	23.7103	117.431	139.028	27.4253	Eukaryotic aspartyl protease family protein
Calam.07G226900.2	6.2697	7.1812	2.33849	5.58596	0.386758	7.28074	3.49606	2.86896	WCRKC thioredoxin
Calam.07G201700.2	0.159103	0.102059	0.447566	0.104509	0.142139	0.837045	0	0.134919	Ribosomal protein L19 family protein
Calam.17G098700.1	1.83827	2.35447	8.56098	5.33594	28.6538	4.07085	4.81592	15.2636	metacaspase
Calam.05G266400.1	0	0	0	0	0	0	0	0	hypothetical protein
Calam.08G063100.1	48.3604	63.9211	54.6981	63.7009	29.357	79.1905	104.5	102.86	NADH-ubiquinone oxidoreductase-related
Calam.04G237700.2	4.01194	3.31742	2.3746	3.12743	4.60541	4.07868	2.88443	3.0664	conserved hypothetical protein
Calam.04G234500.1	2.2796	1.56489	0.199687	1.54344	0.085532	0.0850372	0.0409909	0.0760075	Ankyrin repeat family protein
Calam.13G131800.3	0	0.277984	0.000588782	0.781065	0.00596624	1.43243	5.20016	0.492076	aspartic proteinase A1
Calam.03G029700.2	14.9547	17.4532	15.7655	18.7359	13.8344	44.2671	41.7851	33.3456	conserved hypothetical protein
Calam.15G133500.1	0.344098	3.5656	2.29611	3.44973	1.98223	1.04105	1.82055	0.741947	Protein of unknown function (DUF630 and DUF632)
Calam.05G114200.7	0	0	0	0	0	0	0	0	actin-related protein
Calam.06G155500.1	73.2573	89.1873	50.8554	72.8768	40.179	58.0035	59.2215	79.3624	peroxin
Calam.13G129600.3	0.823238	1.83857	0	3.61936	1.38521	1.15529	2.40999	0	PHD finger family protein / bromo-adjacent homology (BAH) domain-containing protein
Calam.08G015900.1	28.1119	34.5295	6.0795	5.75866	1.15251	6.54847	12.6585	3.95035	PHYTOENE SYNTHASE
Calam.17G125900.1	0.285555	0.937446	0.581082	0.65453	0	1.61506	0.886655	0.544488	DA1-related protein
Calam.05G134000.1	167.819	164.94	224.893	259.234	123.485	213.505	346.953	468.427	NADH-ubiquinone oxidoreductase complex I, 21 kDa subunit domain containing protein
Calam.01G118800.6	0	0.378428	0.705398	0.661235	3.80823e-06	0.0493891	0.375932	3.05531	signal responsive
Calam.07G061900.3	0	0	0.66399	0.0932101	0.854779	0	0.114814	0.105709	D-alanine--D-alanine ligase family
Calam.12G035100.1	75.8111	56.6306	88.3108	130.148	101.438	98.9152	53.8611	207.017	Protein phosphatase 2C family protein
Calam.15G043400.1	4.72597	0.0180241	1.28576	0.440777	18.5359	0.0750883	0.123145	0	expansin A1
Calam.02G145500.2	0.122147	0.461118	0.111933	0	0.209989	0	0.232892	0.0479745	C-8 sterol isomerases
Calam.13G158100.1	0	0	0	0.0567416	0	0	0	0	Leucine-rich receptor-like protein kinase family protein
Calam.15G025900.20	0.621723	0.60281	1.10508	0.793362	0.481078	1.47006	2.15991	0.842983	BAH domain ;TFIIS helical bundle-like domain
Calam.04G196000.13	0.0263199	0.104278	0.103178	0.109445	0	0.0956964	0.24522	0.747881	transmembrane protein-related
Calam.14G050900.1	5.01098	3.07478	5.78892	6.91878	0	7.9956	8.70913	7.63019	Protein of unknown function (DUF1336)
Calam.10G060000.3	0	3.23398	0.399694	0	0.136069	1.23351	0.199098	0.114519	GDSL-like Lipase/Acylhydrolase superfamily protein
Calam.16G085800.1	0	0	0	0	0	0	2.1192	0.665765	GroES-like family protein
Calam.02G124200.1	6.08071	5.10501	4.64019	4.66966	1.47328	10.8588	16.106	19.5484	hypothetical protein
Calam.01G263700.1	27.3705	21.61	50.0082	44.2497	26.9227	102.914	102.336	19.1183	conserved hypothetical protein
Calam.15G026800.1	0	0.0187603	0.155814	0.0303489	0.285874	0.0274449	0.0501555	0	NB-ARC domain-containing disease resistance protein
Calam.02G072000.1	0.102945	0	0	0.118233	0	0	0	0	hypothetical protein
Calam.14G167500.1	23.1297	21.6805	36.8825	48.3512	27.8365	23.2111	33.1745	57.5821	NAD(P)-linked oxidoreductase superfamily protein
Calam.01G126300.1	19.5651	5.04541	3.48927	15.6243	1.50141	2.32469	1.3443	4.77312	Concanavalin A-like lectin protein kinase family protein
Calam.12G100000.11	0	0	0	0	0	0	0	0	Major facilitator superfamily protein
Calam.09G081500.1	0.148437	0.111655	0	0	0	0	0	0	hypothetical protein
Calam.12G059800.1	2.48587	2.4155	0.460177	2.76781	6.55478	2.3915	3.99124	2.68847	non-intrinsic ABC protein
Calam.16G028400.2	0	0.11774	0.201298	0	0.334013	0	0.300224	0.0697138	exocyst subunit exo70 family protein G1
Calam.17G019200.1	0.809274	3.30553	0	0.058121	0	0	0	0.036065	Aspartate kinase family protein
Calam.12G073200.1	23.0924	31.3769	26.2393	24.7843	19.6887	24.4593	22.3484	26.9622	Ribosomal protein L30/L7 family protein
Calam.01G010500.1	0	0	0	0	0	0.0361618	0.0452617	0	hypothetical protein
Calam.10G119600.8	0	6.02229e-07	6.75293e-06	1.93456e-05	0	5.95437e-06	1.54306e-06	1.31154e-10	RING/U-box superfamily protein
Calam.01G135400.1	5.41446	4.89591	4.30731	10.0734	12.1481	5.58791	4.3584	23.6982	alpha/beta-Hydrolases superfamily protein
Calam.16G163100.2	1.96218	1.77911	3.16503	2.16934	1.72119	4.80338	4.4089	3.60505	Ribosomal protein L18ae family
Calam.12G110700.2	1.15079	1.12871	0.0928283	0.438217	0.216941	0	0	0.149395	RNA polymerase transcriptional regulation mediator-related
Calam.09G097600.2	0.140893	0.24283	0.394217	0.119292	0	0.18805	0.184365	0.349178	RING/FYVE/PHD zinc finger superfamily protein
Calam.17G021400.7	0	0	0.0799535	0.149743	0.148033	0.302385	0.852827	0.300019	conserved hypothetical protein
Calam.16G162700.1	26.4497	21.9473	55.616	45.3262	47.822	38.8773	45.5853	72.4555	MAP kinase kinase
Calam.17G116600.2	1.32215	1.13603	1.64317	0.859839	1.21627	2.10908	3.85763	2.67954	F-box family protein with a domain of unknown function (DUF295)
Calam.05G226700.1	0.535435	0.388696	0.31733	0.563092	0.310212	0.0607786	0	0.0199228	Subtilisin-like serine endopeptidase family protein
Calam.S002740.6	0	0.610592	0.869664	1.34541	0.324771	2.41196	8.14758e-08	0.0169267	26S proteasome, regulatory subunit Rpn7;Proteasome component (PCI) domain
Calam.01G077300.1	27.9852	30.9997	22.1984	19.7129	18.2162	23.2102	45.0876	27.5764	mitochondrial lipoamide dehydrogenase
Calam.05G191400.7	1.35121	1.57656	0.3706	0.415903	0	1.18181	0.810606	0.556375	conserved hypothetical protein
Calam.13G181800.1	184.489	233.713	296.643	367.504	189.07	316.362	382.479	487.086	Translation initiation factor SUI1 family protein
Calam.17G097600.2	2.83929	1.53084	4.92359	4.37464	2.62572	5.79396	6.98245	4.07715	Mitochondrial import inner membrane translocase subunit Tim17/Tim22/Tim23 family protein
Calam.03G067900.4	19.8709	18.9503	19.6854	28.9263	6.07411	13.172	8.89147	20.2468	Protein kinase superfamily protein
Calam.14G206200.2	0	0.0186708	0.0144428	0.00659043	0.0129079	1.14725	1.71332	0	Protein kinase protein with adenine nucleotide alpha hydrolases-like domain
Calam.10G087400.4	0.289664	0.154301	0.319106	0.255694	0	0.196819	0.288704	0	serine hydroxymethyltransferase
Calam.14G173500.1	6.78896	8.64832	16.8299	13.3965	11.7515	11.1516	14.2534	15.9518	protein affected traf&#64257;cking
Calam.01G298200.1	4.00672	4.48796	3.21871	3.63137	1.57934	3.50867	4.89575	5.7283	hypothetical protein
Calam.14G087600.2	0.182808	2.68268	1.91683	1.26307	0	2.03349	7.36256	0.301376	cytochrome B5 isoform E
Calam.16G088200.5	0.0654617	0.0475508	0	0.284791	0.127218	0	0	0	Tetratricopeptide repeat (TPR)-like superfamily protein
Calam.02G135300.1	9.28217	28.0565	40.2142	75.3787	32.845	28.4076	22.2923	16.7029	HXXXD-type acyl-transferase family protein
Calam.08G110200.1	0	0	0	0.0472363	0	0	0.0391023	0	Polynucleotidyl transferase, ribonuclease H-like superfamily protein
Calam.14G020300.3	0	0.221649	0.15562	0.696936	0.00448129	0.565668	0	0.199066	phytochrome and flowering time regulatory protein (PFT1)
Calam.02G161600.3	0.221832	0.204084	0.158832	0	0.233282	0.159417	0.240919	0	Glycosyl hydrolase family 47 protein
Calam.11G162600.2	0.0375214	0.254595	0.14916	0.0662968	0	0.51064	0.309856	0.158232	hypothetical protein
Calam.08G041400.1	0	0	0	0	0	0	0	0	AGAMOUS-like
Calam.06G079400.1	2.80046	15.2988	15.7686	12.7613	12.75	25.4681	13.4064	27.4635	galactinol synthase
Calam.14G030100.1	38.0119	44.3843	187.983	122.902	427.811	72.8383	112.705	222.903	reversibly glycosylated polypeptide
Calam.13G163500.1	0.382935	0.454691	0.377801	0.502023	0.505319	0.903451	3.04859	1.11579	Transcriptional coactivator/pterin dehydratase
Calam.06G226800.4	0	0	0	0	1.40725	0.000193495	0	0	polyamine oxidase
Calam.13G068700.8	0	0.00672225	0.188755	0	1.30275e-10	0.778916	0.00828711	0.667528	S-locus lectin protein kinase family protein
Calam.13G117900.1	1.5275	5.52953	14.5106	16.9142	23.9753	1.71731	2.41727	19.0155	Eukaryotic aspartyl protease family protein
Calam.10G088900.1	9.99985	10.3957	33.4326	20.0944	5.75262	17.8314	4.69244	0.794108	CCCH-type zinc finger family protein
Calam.13G019700.2	0.970665	1.53201	1.39929	1.21752	0.291633	1.02437	1.0025	1.28248	SWIB complex BAF60b domain-containing protein
Calam.06G135700.1	0	0	0.530442	0.153057	0.458	0.162838	0	0	hypothetical protein
Calam.07G052900.1	56.5719	27.56	21.6754	32.5508	12.2945	21.9787	24.6127	37.0639	SGNH hydrolase-type esterase superfamily protein
Calam.08G063500.1	101.686	130.36	368.621	205.898	188.188	978.627	708.228	319.732	ADP-ribosylation factor-like A1C
Calam.05G133800.1	0.136421	0.0589837	0.876786	0.123337	0.941691	1.67768	1.29077	2.5903	zinc finger (C2H2 type) family protein
Calam.16G117000.1	0.117482	0.666176	0.0276994	0.125829	0.0682284	0.459611	0.292835	2.89539	cytochrome P450, family 94, subfamily B, polypeptide
Calam.03G129100.5	0.713451	1.33411	1.15566	0.845471	0.666484	1.70586	1.75107	1.00947	GPI transamidase subunit PIG-U
Calam.07G128100.5	4.35302	8.00024	33.1835	10.3396	21.297	4.34284	1.76398	10.0416	nuclear factor Y, subunit A3
Calam.06G084600.3	0.84594	0.390462	1.07426	1.16136	0.568294	1.86787	2.97891	2.76873	calcium-dependent protein kinase
Calam.08G173500.1	0.0287188	0.0449708	0.029697	0.0202178	0	60.0706	119.31	0.0329385	beta-galactosidase
Calam.17G045100.2	12.4554	9.7802	14.0323	15.2104	10.5551	15.5308	10.714	9.79217	acyl-CoA binding protein
Calam.12G220100.4	0	0.424791	0.519349	0.0830242	1.10182	0.461493	2.02263	0	Galactose mutarotase-like superfamily protein
Calam.03G090500.6	1.10585	0.75175	1.22544	1.34329	1.25012	0.0622148	0	0	phospholipid/glycerol acyltransferase family protein
Calam.16G030500.1	0	82.0517	1.09809	5.79833	0	38.3167	47.0947	0	terpene synthase
Calam.15G048900.1	0.223081	0.206613	0.191573	0.582082	0.777028	0.225204	1.12879	0.520241	leo1-like family protein
Calam.08G205200.1	0	0	0.100709	0.0457368	0	0	0	0	hypothetical protein
Calam.17G121000.1	28.1785	37.5952	41.0151	39.1734	32.3152	63.8166	64.5662	51.7761	RP non-ATPase subunit 8A
Calam.17G079400.1	0.0244569	5.55505	0.312954	1.66756	0	0.618826	1.17987	0.0779945	ERECTA-like
Calam.07G103700.1	7.06138	3.86591	2.89424	2.91905	2.13719	4.0046	3.40216	1.37426	Tesmin/TSO1-like CXC domain-containing protein
Calam.13G097600.11	0	0	0.0942653	0.114921	0.0441272	0	0.308008	0.127149	ELMO/CED-12 family protein
Calam.03G086400.1	11.0588	8.37345	18.5576	17.4827	9.86022	56.402	38.0441	21.6384	conserved hypothetical protein
Calam.05G043600.1	3.66125	4.91994	6.98173	12.7059	18.2346	9.74956	8.8253	45.886	Leucine-rich repeat protein kinase family protein
Calam.11G082200.2	6.58441	7.03606	7.31036	7.29386	12.8094	6.79108	5.34473	7.63456	Zinc finger C-x8-C-x5-C-x3-H type family protein
Calam.14G170900.1	1.02319	0.734936	31.0407	3.24581	39.2075	0.805011	0.666261	0.663228	Pathogenesis-related thaumatin superfamily protein
Calam.16G106800.7	0	0	0.611555	0.0566804	0.111695	0.0505178	0.25215	0	STELAR K+ outward rectifier
Calam.16G004000.1	1.82419	2.75385	2.63925	2.7397	1.05376	4.24224	3.62113	6.55181	Pentatricopeptide repeat (PPR) superfamily protein
Calam.10G071500.2	9.33029	7.71613	16.3773	11.7711	7.8514	16.1948	15.7135	36.4859	Ubiquitin-like superfamily protein
Calam.07G129500.13	0.581387	0.445135	3.35018	1.3177	1.43066	2.20963	1.37916	3.14279	UDP-XYL synthase
Calam.17G157500.1	6.3155	19.4369	26.3014	24.6567	24.8856	19.2648	30.855	23.1799	PDI-like 1-4
Calam.07G203800.2	0	0	0.871426	0.423622	0.325235	0	0	0	NB-ARC domain-containing disease resistance protein
Calam.17G003000.1	6.15246e-05	0	0.0272322	2.80964	5.22312	3.39935e-05	1.19999e-06	4.144e-06	Pathogenesis-related thaumatin superfamily protein
Calam.16G070900.1	5.08208	4.38114	5.12481	5.09396	2.31292	8.64821	17.13	5.23073	hypothetical protein
Calam.01G194300.1	0.325087	7.42631	0.0290027	0.815331	0.480015	0.299116	0.364684	0	cyclin d5;1
Calam.06G007300.2	1.07229	2.41576	0	0.364895	0.181563	0.359483	0	0	hydroxypyruvate reductase
Calam.17G165200.3	0.230314	0	0	0	0.134909	0	0	0.00109243	U11/U12 small nuclear ribonucleoprotein 48 kDa protein
Calam.01G013000.1	13.0659	17.0591	16.6552	14.013	10.899	15.7016	27.0384	23.6052	hypothetical protein
Calam.17G114100.1	0.0690398	0.113618	0	0.039399	0.302117	0.589261	0	0	Pollen Ole e 1 allergen and extensin family protein
Calam.10G074400.13	0.252102	0	0.135075	0.0181011	3.45755e-06	0.0805174	0.260811	0.00815761	Nucleotide/sugar transporter family protein
Calam.05G072700.1	0	0	0.0564752	0	0.263514	0.0234463	0.0280197	0.145004	terpene synthase
Calam.11G010700.2	0.0592134	0	0	0	0	0.0303519	0.444187	0	Pectin lyase-like superfamily protein
Calam.15G079600.1	23.1227	31.1169	35.1843	36.2312	24.0785	32.8745	53.2622	22.5783	alfin-like
Calam.17G080900.3	1.00731	0.741013	3.81498	1.17442	1.70628	2.00473	4.67572	1.53166	Plant protein of unknown function (DUF828)
Calam.13G071900.1	0	0.288654	0.189713	0.267163	0	0.211599	0.77146	0	interactor of constitutive active rops
Calam.01G111500.2	0.78069	0.311922	0.459409	1.78801	1.05401	2.17123	0.940439	3.08302e-06	Protein of unknown function (DUF3223)
Calam.05G141100.1	2.97773	3.50899	8.44498	8.30506	3.67642	160.055	124.438	15.496	Duplicated homeodomain-like superfamily protein
Calam.03G132100.9	1.73264	3.48481	1.20929	1.27272	0	1.51029	0.896005	1.79303	RNAhelicase-like
Calam.06G049400.4	0	0.0249873	2.64702	0.553206	0	0.143701	0.181639	1.00525	nodulin MtN21 /EamA-like transporter family protein
Calam.10G161500.3	0	0.293452	0	0	0.1003	0.100465	0	0.0879082	Protein of unknown function (DUF3527)
Calam.14G087700.13	0.047764	0.929952	0.889822	0.232093	0.00285285	0.00257339	2.00319e-08	0.784685	Ypt/Rab-GAP domain of gyp1p superfamily protein
Calam.06G063000.1	12.5467	22.5676	10.0605	12.4944	6.15809	9.62432	9.61231	6.87766	hypothetical protein
Calam.04G224600.1	9.60116	9.23772	13.6243	12.7665	8.47522	12.6552	15.4768	16.7462	ARABIDILLO-1
Calam.17G002600.3	0.790822	1.02897	0.795539	0.834796	0.545581	4.79225	3.77517	2.36002	Ribonuclease II/R family protein
Calam.01G106100.4	0.136925	0.149637	0.378591	0.115234	0.0591171	0.138453	0.0719284	0.0938644	hypothetical protein
Calam.06G126500.6	1.0051	0.304905	1.38533	0	0	1.57228	0.656218	0	Protein of unknown function (DUF707)
Calam.05G183500.6	1.04244	0.651172	1.88443	1.03893	1.05585	1.05639	1.24993	0.874895	Ataxin 2 SM domain containing protein
Calam.05G035400.1	19.0875	22.8014	36.8153	32.7625	24.2391	40.4993	34.444	33.0607	Kinase-related protein of unknown function (DUF1296)
Calam.13G138900.4	0	0	0	0	0.874894	0	0	0	receptor kinase
Calam.14G005400.17	0.890264	0.123177	0.470647	0.308349	0.222027	0.0294257	0.00539113	0.0648049	DEAD/DEAH box RNA helicase family protein
Calam.08G170900.4	0.477057	0.117627	0.114784	0.227877	0.836686	0.96486	0.15016	0.903561	Exonuclease V - a 5' deoxyribonuclease domain containing protein
Calam.14G082600.3	5.72137	4.80559	4.1975	3.94449	2.83104	5.07902	8.17284	3.33743	polypyrimidine tract-binding protein
Calam.06G232600.1	22.0196	50.0262	69.6589	80.5418	50.4173	36.8184	61.3188	111.505	Thioredoxin superfamily protein
Calam.14G139400.1	0.0187667	0	0.0795592	0	0.0707969	0.243973	9.97685	1.50766	conserved hypothetical protein
Calam.09G064500.1	0.0224612	0.0250636	0.382024	0	16.1482	0.456331	0.0433319	0.925817	RmlC-like cupins superfamily protein
Calam.01G032500.1	0.0500051	0.0576707	1.35774	0.992878	0	0.182296	0.586547	1.1012	F-box and associated interaction domains-containing protein
Calam.15G020500.2	0.763264	3.16275	3.96286	2.13026	0.948451	3.2914	3.9167	1.99693	histidine biosynthesis bifunctional protein (HISIE)
Calam.04G193100.3	4.1167	6.50334	5.51514	5.47608	3.77472	4.53647	7.36488	7.30782	alpha/beta-Hydrolases superfamily protein
Calam.17G022600.1	0	0.354373	0.445925	0.0807703	0	0.0599386	0.269858	0.335307	Protein kinase superfamily protein
Calam.06G172900.1	1012.31	732.353	224.438	506.465	1.87465	87.0694	68.7382	21.5474	CP12 domain-containing protein
Calam.06G219900.1	3.7232	5.15282	3.39302	4.07148	2.51951	6.35574	6.18421	8.34371	Amidohydrolase family
Calam.03G005300.2	0.596883	0	0.585664	2.38859	1.76058	1.91452	0.813375	0.121323	sodium proton exchanger, putative (NHX7) (SOS1)
Calam.05G055900.3	0.352178	0.878066	1.11678	0.775444	0.673945	1.14935	1.45653	1.1234	RING 1A
Calam.01G074800.2	0.242957	0.500105	0.282877	3.00565e-10	1.12362	0.180276	1.97946	0	ATP citrate lyase subunit B
Calam.17G063400.1	0.882069	47.3358	6.78095	10.7121	2.60268	18.722	91.5922	9.2756	HXXXD-type acyl-transferase family protein
Calam.15G117500.1	0	0.0937124	0	0.0333658	0	0	0	0.0419976	Protein of unknown function, DUF584
Calam.13G052800.2	0.155831	0.284333	9.30328	0	2.5366	0.46598	0.32511	0.142551	Serine/threonine-protein kinase WNK (With No Lysine)-related
Calam.03G016900.4	2.05885	2.26396	2.76351	2.54665	2.17779	4.36409	1.95533	2.31784	P-loop containing nucleoside triphosphate hydrolases superfamily protein
Calam.03G191000.1	54.9673	55.2896	74.8345	105.421	71.9116	92.3132	129.558	253.143	mRNA splicing factor, thioredoxin-like U5 snRNP
Calam.08G073500.1	5.22983	5.34849	5.33701	5.9169	2.99317	6.47836	6.91056	5.7663	RNA polymerase Rpb7 N-terminal domain-containing protein
Calam.10G158900.3	4.36531	2.87268	3.61975	4.38868	1.50421	3.53682	4.01065	2.45423	Protein kinase superfamily protein
Calam.16G180500.3	2.54097	2.57042	1.57495	1.63524	0.736458	1.32606	0.196853	0.97185	Inorganic H pyrophosphatase family protein
Calam.14G170000.3	0.239551	1.52548	1.13649	1.73667	0.522459	1.68974	0.603655	1.58688	purine biosynthesis
Calam.05G113000.1	8.64536	2.42267	12.4877	6.1671	10.6815	1.24756	0.532315	10.2767	BRI1-like
Calam.11G086100.4	0	0.0529129	0.425524	0.244089	0.082554	0.100225	0.0630784	0.056672	Forkhead-associated (FHA) domain-containing protein
Calam.11G140200.6	0.61984	0.146812	0.649214	0.109725	0.119174	1.07657	0.305976	0.235155	abscisic acid responsive elements-binding factor
Calam.06G007800.3	0	0.0881901	0.0950075	0.458622	0.215635	0.0492632	0	0	squalene epoxidase
Calam.11G075700.1	0.442393	0.483478	0.271867	0	0	0.336425	1.68262	0	CBS domain-containing protein with a domain of unknown function (DUF21)
Calam.15G085300.1	0.0417142	0	0.269102	0.0484008	3.27289	0	0	0	conserved hypothetical protein
Calam.01G034500.1	0.102676	0.0694913	0.309251	0.362563	0.0843806	0.0706081	0.262097	0.149561	F-box and associated interaction domains-containing protein
Calam.01G252200.6	0.0164062	0.0600975	0.073377	0.663701	0.041715	0.124532	0.814984	0.125801	ADPGLC-PPase large subunit
Calam.02G043800.4	0.504705	1.0043	0.91328	0.923169	5.39996e-07	1.24742	0	0	Plastid-lipid associated protein PAP / fibrillin family protein
Calam.09G134500.2	7.79412	7.90563	17.8675	10.2354	0.621875	14.4353	16.9529	30.3424	Glycosyl transferase, family
Calam.12G177600.17	0.194852	0.613246	1.06495	0.296171	0.0914245	1.10894	0.412874	0.177388	Acyl-CoA N-acyltransferases (NAT) superfamily protein
Calam.07G088600.1	59.8784	54.7029	104.844	145.603	69.1688	125.603	127.145	174.443	Protein kinase superfamily protein
Calam.07G077800.3	0.378826	0.268761	1.66982	1.20637	0.851619	0.346281	0.604306	0.921502	minichromosome maintenance
Calam.02G159300.2	0.100209	0.321141	0.199802	0.652793	0.0584511	3.62301	5.13615	9.46441	cytochrome P450, family 72, subfamily A, polypeptide
Calam.11G094000.1	97.2758	107.475	142.32	126.555	58.1176	145.179	174.036	170.497	L10-interacting MYB domain-containing protein
Calam.06G016900.1	6.86952	5.71047	30.488	27.8376	29.7423	59.9955	54.7095	30.7682	cold, circadian rhythm, and RNA binding
Calam.16G051900.3	1.11494	1.39894	0.893983	0.210422	0.343349	0.510514	0	0.118107	glutamate synthase
Calam.04G204700.1	190.28	60.5662	50.8997	104.442	82.3616	13.0842	31.6436	43.7048	BON association protein
Calam.06G040500.1	3.51812	3.93272	8.83332	4.00636	8.04459	10.8892	10.6816	8.1804	ZIM-like
Calam.13G098700.1	0	0	0.0480657	0.0925972	1.07846	0	0	0.281925	Pentatricopeptide repeat (PPR-like) superfamily protein
Calam.07G129800.1	74.5325	83.5812	142.048	138.806	81.9818	97.0527	124.44	101.28	BET1P/SFT1P-like protein 14A
Calam.02G044800.1	0	0.204957	0.0592729	0.85791	0	0	0.179325	0	hypothetical protein
Calam.07G227200.3	0.760539	1.74902	3.49715	3.51065	1.51531	2.32844	3.10536	2.08062	spindle pole body component
Calam.11G161400.3	0.0961202	0.465912	0.126004	0.239567	0.126995	0	0.0360539	0.0432107	high mobility group B3
Calam.06G157500.1	0.554307	0.849574	0.985967	1.42828	0	0.876193	1.52857	2.4768	Far-red impaired responsive (FAR1) family protein
Calam.17G019500.1	0	0	0	0	0	0	0	0	CLPC homologue
Calam.11G094400.6	0	0	0.193824	0	0.353347	0.0596617	0	0	DA1
Calam.17G067500.1	2.67898	5.0922	4.43166	3.46032	0.421829	5.34575	5.74603	3.03551	F-box/LRR-repeat protein At5g63520
Calam.04G194700.3	7.73267	8.69991	13.1459	12.4646	8.83378	12.2093	15.3064	15.5135	Mechanosensitive ion channel protein
Calam.16G171500.3	1.34892	2.09164	0.498586	1.24097	2.52566	0.69317	1.11834	1.39845	NSP (nuclear shuttle protein)-interacting GTPase
Calam.10G043600.1	0	0	0	0	0	0	0	0.0743882	hypothetical protein
Calam.07G200600.7	2.86073	4.3868	2.52211	3.5042	2.47753	5.40036	7.08388	6.30093	Aldolase superfamily protein
Calam.03G177500.1	0.101894	0.144846	0.404706	0.305745	1.45137	0.414685	0.267062	0.730923	ammonium transporter
Calam.11G071300.5	2.71003	3.19911	4.89512	3.81304	4.63442	5.03476	4.4607	5.0968	lipid transporters
Calam.17G103900.6	0.130842	0.878857	1.08759	0.715094	0	0.00138957	0.0394829	0	conserved hypothetical protein
Calam.04G189300.1	9.75485	12.4509	17.8094	14.6449	11.1174	16.6473	23.0479	12.2682	adenine nucleotide transporter
Calam.06G260800.2	6.1318	10.1454	3.37681	7.77416	4.04139	7.64505	8.46707	7.20384	SKP1-like
Calam.06G009200.4	0.0563293	0.924114	1.23392	0.275514	0	0.747853	0.221324	0.0562805	Glycosyl hydrolase family 10 protein
Calam.14G106400.1	0.197128	2.6087	3.88315	1.68671	2.46118	1.26443	3.59395	0.77344	Leucine-rich repeat protein kinase family protein
Calam.08G098200.1	0.779711	0.33209	2.99493	5.08349	16.5206	1.23102	1.68992	8.84359	receptor like protein
Calam.14G114000.1	0	0	0	0	0	0.308646	21.9153	0	conserved hypothetical protein
Calam.02G041500.6	0.108665	0.1322	0.0536463	0.134301	0	0	0	0	NB-ARC domain-containing disease resistance protein
Calam.09G065700.6	0.264753	0.376244	0.761328	1.13774	0.373479	0.977781	0.144932	0.235253	ENTH/VHS/GAT family protein
Calam.14G169300.3	0.909542	1.52991	0.871159	0.435423	0.649711	1.01772	0.928409	0.164479	Regulator of chromosome condensation (RCC1) family protein
Calam.12G177700.7	0.039793	0.0244625	0	0	0.178723	5.42879	0.420306	0	DNAse I-like superfamily protein
Calam.05G103600.1	2.92063	3.7499	1.69133	1.89019	0.887824	2.39147	1.31317	2.22619	S-adenosyl-L-methionine-dependent methyltransferases superfamily protein
Calam.08G043700.1	9.18244	11.5241	10.8866	12.6314	2.4605	10.2139	10.5376	12.3738	Mitochondrial transcription termination factor family protein
Calam.11G079500.15	0.51915	0.376307	0.519494	0.405624	0.214994	0.136063	0.613467	0.160178	conserved hypothetical protein
Calam.12G078000.3	0.25333	0.190149	0.772286	0.359754	0	1.19794	0.618839	1.55514	Actin-like ATPase superfamily protein
Calam.14G186300.2	0	0	0.213458	0.255295	0.109296	0.611376	0.577146	0.134183	Pentatricopeptide repeat (PPR) superfamily protein
Calam.12G031000.1	0.419342	0.68426	1.8887	1.01474	0.254098	2.69462e-05	1.28254	0.109353	conserved hypothetical protein
Calam.06G245400.1	19.4063	21.4652	30.2654	38.3011	21.4745	41.3905	38.5823	31.0241	ubiquitin-conjugating enzyme
Calam.01G155400.1	178.942	209.357	70.9063	98.8526	50.4789	135.879	98.1233	76.3737	ferredoxin thioredoxin reductase catalytic beta chain family protein
Calam.07G138700.1	0.707958	3.7234	36.7974	12.0844	30.1321	25.1233	12.8619	1.71903	SAUR-like auxin-responsive protein family
Calam.09G104600.1	0.391224	0.256455	0.183502	0.18493	0.225745	748.857	700.797	0.410339	hypothetical protein
Calam.05G102400.1	9.42531	11.7999	14.0728	12.0887	12.3045	16.421	16.516	15.4389	RING/FYVE/PHD zinc finger superfamily protein
Calam.S002300.4	0	1.14755	0	1.17145	0	3.59449	6.2479	0.00737176	oxidoreductases, acting on NADH or NADPH, quinone or similar compound as acceptor
Calam.08G197000.1	3.42618	6.68145	6.16785	7.02197	5.56672	7.59837	9.67469	7.92052	ubiquitin-specific protease
Calam.04G212200.2	0	0.165127	0	0.740716	0	0	3.26022e-06	0.288262	HXXXD-type acyl-transferase family protein
Calam.01G247300.2	1.13072	7.74422	7.21432	3.4838	0	42.298	48.1886	2.73899	Abscisic acid-responsive (TB2/DP1, HVA22) family protein
Calam.08G008800.10	0	0	1.14151	0.567469	0.241042	0	0.887444	1.45736	RING/FYVE/PHD zinc finger superfamily protein
Calam.14G218000.6	0.396565	0.792191	1.13438	1.40418	0.40709	1.51769	2.70582	0.847442	non-intrinsic ABC protein
Calam.14G198100.6	0.466572	0.580547	0.8277	0.746628	0.217637	0.368272	0.770665	0.368679	ACT-like superfamily protein
Calam.05G257200.1	0.0207313	0.135506	0.163179	0.196361	0	0.471812	0.206545	0.700447	Ribosomal L5P family protein
Calam.16G142400.3	0.334092	0.655885	1.95859	2.0154	1.57783	4.17998	1.88238	4.84207	gamma-glutamyl transpeptidase
Calam.08G157400.14	0	0.000403344	0	0.338241	0	0.555071	0	0.352262	XH/XS domain-containing protein
Calam.15G028300.2	0.455124	2.01452	5.64679	3.70805	0	5.78816	7.43813	18.6546	GATA type zinc finger transcription factor family protein
Calam.08G062800.1	0.149898	0.589565	2.29176	1.51998	1.66606	0.584877	1.5878	1.23469	DUF4228 domain containing protein
Calam.14G173600.5	0.188805	0.51747	0.846554	0	0	0.0458511	0	0	Protein of unknown function, DUF547
Calam.01G259400.3	0.49337	0.483801	5.03649	6.66583	2.154	1.12295	2.00506	1.09338	homeobox protein
Calam.12G013500.1	3.08792	1.1691	0.33037	0.920523	0.280025	0.203159	0	0.208563	Leucine-rich repeat protein kinase family protein
Calam.06G040100.1	0.664844	1.22065	1.62118	1.77577	1.99402	1.53513	2.09208	0.22873	dynamin-related protein 3A
Calam.01G138900.1	7.67485	8.11342	27.2376	27.2694	21.0631	20.6013	38.1794	38.1831	translocon-associated protein beta (TRAPB) family protein
Calam.03G147400.1	3.04608	2.03319	0.0873405	1.63309	0.642906	2.47823	4.15096	0.360252	adenine nucleotide transporter
Calam.07G026800.1	0.580134	1.73927	0	0	0.302969	0	0	0	hypothetical protein
Calam.06G187000.1	19.5495	24.2502	24.7573	30.1922	18.0339	37.0436	45.1589	41.5051	Acyl-CoA N-acyltransferases (NAT) superfamily protein
Calam.01G136300.1	0.310371	5.01811	2.83329	10.2604	2.19712	11.697	14.5188	2.40766	S-adenosyl-L-methionine-dependent methyltransferases superfamily protein
Calam.11G140500.1	12.3578	6.35213	33.1943	15.8794	31.5503	20.1699	10.9934	21.3631	Protein kinase family protein
Calam.09G029900.1	4.19966	2.45809	3.72408	5.36246	1.83802	8.81851	5.84257	9.19732	methyl-CPG-binding domain
Calam.05G148100.1	52.2057	50.117	1.59549	28.5182	0.092903	5.32756	10.9393	0.295627	Auxin-responsive GH3 family protein
Calam.05G206400.4	7.89657	6.34542	11.064	9.6503	9.79197	11.8553	13.0311	10.9681	global transcription factor group E4
Calam.03G170600.1	0.155358	0.0575169	0.0980008	0.0894502	0.14727	0.164082	0.449377	0.228057	RPS5-like
Calam.03G031900.1	1.35177	0.491622	0.191785	0.383473	1.64946	7.4091	0.197243	6.40179	Putative membrane lipoprotein
Calam.05G000900.2	3.08312	2.75772	6.33814	3.4995	0.234787	4.45711	2.7156	3.75002	Peptidase M50 family protein
Calam.01G185800.1	19.9911	32.4496	68.6752	158.569	147.492	11.6435	16.1607	58.2927	alpha/beta-Hydrolases superfamily protein
Calam.03G155000.3	0.310832	0.161358	0.290586	0.336631	0.179026	0.472259	0.957652	1.06929	Protein of unknown function (DUF59)
Calam.02G127700.1	8.51978	20.3654	45.2921	31.7137	30.2654	28.8735	33.487	25.1643	novel plant snare
Calam.08G013800.1	13.4356	16.7641	8.99441	18.5038	9.65167	9.72888	7.86683	64.3307	Mannose-6-phosphate isomerase, type I
Calam.17G099900.1	0.0604129	0.127086	1.16342	1.49052	0	1.47263	0.121761	0	Disease resistance-responsive (dirigent-like protein) family protein
Calam.03G180600.12	4.51992	3.08165	3.71198	3.74672	1.89876	1.41272	0.945612	2.00377	SPOC domain / Transcription elongation factor S-II protein
Calam.17G064500.2	0.220308	3.33498	5.18325	1.32993	2.4636	1.06124	8.81529e-07	0.101821	ATP binding microtubule motor family protein
Calam.15G089000.1	55.0831	45.5026	45.4943	89.4619	63.7162	36.5619	36.9608	202.158	OSBP(oxysterol binding protein)-related protein 3C
Calam.04G161800.11	0.759839	1.10589	1.57475	0.818128	0	0.311092	0.349173	5.19224e-05	hypothetical protein
Calam.09G020100.3	0.464091	0.327018	0.727774	0.973849	1.07417	0.628252	0.883766	1.16441	Transducin/WD40 repeat-like superfamily protein
Calam.10G075300.1	11.6672	7.17666	13.9287	8.99132	6.90827	7.57797	8.50478	42.8579	TPX2 (targeting protein for Xklp2) protein family
Calam.02G144700.3	1.04476	0.88578	1.24498	1.60013	1.04483	2.70724	1.40388	0.82185	Cytidine/deoxycytidylate deaminase family protein
Calam.10G164200.2	0.341098	2.13808	2.53714	1.21477	5.60597e-06	0.00706321	0.290526	0	C2 calcium/lipid-binding plant phosphoribosyltransferase family protein
Calam.11G005900.1	1.36986	8.64598	4.02482	5.05091	4.08221	8.35876	17.5781	5.93145	alpha/beta-Hydrolases superfamily protein
Calam.S003580.1	0.954654	3.41682	3.74178	3.18283	6.16119	4.77945	7.38549	0.701621	high mobility group A
Calam.12G086000.2	0.439904	0.306328	0.481292	0.680542	0.135488	0.756948	0.870787	0.911338	periodic tryptophan protein
Calam.05G094000.4	0.464662	0.355641	0.292722	0.579698	0.0215497	0	0.0437842	2.30232	ATPase E1-E2 type family protein / haloacid dehalogenase-like hydrolase family protein
Calam.12G174900.1	0	0	0	0	0	0	0	0	Glycosyltransferase family 61 protein
Calam.10G104800.6	0.000951325	0.0273934	0.162951	0.121844	0.00195709	4.13794e-06	0.012075	0.0136084	DNAse I-like superfamily protein
Calam.03G003200.1	13.5588	13.1958	16.0408	15.4474	9.38414	42.1053	37.0357	32.8746	tobamovirus multiplication protein
Calam.01G270300.4	0.743021	0.908702	0.653197	0.539508	0.226284	3.30918e-07	0.739015	0.37392	Mitochondrial ribosomal protein L27
Calam.12G172600.2	0.0946984	0.229848	0.153335	0.165077	0.694922	0.102678	0.0731347	0.123774	MUTS homolog
Calam.02G088900.5	0.166692	0.136375	0.0712383	0.0604276	0	0	0	0.195724	P-loop containing nucleoside triphosphate hydrolases superfamily protein
Calam.16G073800.2	0.412399	0.503399	0.606951	0.462518	0.429427	0.504035	0.535724	0.526927	Pentatricopeptide repeat (PPR) superfamily protein
Calam.16G128100.3	0	0.152188	0.185109	0.195295	0	0	0.06524	0	laccase
Calam.04G025700.4	0	0	0	0	2.92475e-08	0	0	0	DNAJ heat shock N-terminal domain-containing protein
Calam.05G047200.2	1.09721	1.27138	1.63941	1.40221	0.583372	1.0458	0	0	Conserved hypothetical protein (Lin0512_fam) domain containing protein
Calam.04G045500.2	0.0823911	0.173113	0.372842	0.213082	5.85161e-10	0.270724	0.39292	0.0566513	homolog of RAD54
Calam.09G108400.3	0.0143334	2.23676	0.662234	0.310631	1.88853	0.665753	0	0.0459311	Transducin/WD40 repeat-like superfamily protein
Calam.04G023200.7	1.4267	0.982972	1.82512	1.59901	0.621445	1.01436	0.913411	0.871781	MATE efflux family protein
Calam.16G162600.5	0	0	0	0	0.766277	3.02827e-06	2.9294	0.856551	homology to ABI2
Calam.01G132000.1	21.3543	16.1078	91.9432	89.5092	14.1634	16.5208	24.469	0.53412	Protein of unknown function (DUF3511)
Calam.15G137200.1	16.0849	26.1586	37.8872	40.6908	18.8715	29.057	37.2709	56.9355	Mitochondrial outer membrane translocase complex, subunit Tom7
Calam.01G109100.1	25.7144	17.7452	22.0854	21.5289	6.93878	9.65202	6.99368	11.7415	cryptochrome
Calam.03G107900.4	7.96597e-05	5.44907e-08	2.89408e-10	5.19953e-05	0	3.71811e-06	1.0939e-10	8.09999e-06	GATA transcription factor
Calam.09G091100.4	0.228347	0.410383	0.845517	0.558513	0.0958337	0.690068	0.538662	2.94566	Transcription factor jumonji (jmjC) domain-containing protein
Calam.16G138700.1	2.03587	3.79245	1.52283	6.10784	8.39527	0.198961	0.0985398	1.06858	RING/U-box superfamily protein
Calam.12G115200.5	6.51487	9.18088	10.2949	10.1866	4.70447	11.6381	14.2888	11.9426	Protein phosphatase 2A, regulatory subunit PR55
Calam.12G005400.1	33.3512	22.4608	26.4196	28.2445	14.5762	47.1783	40.0447	47.8382	Chaperone DnaJ-domain superfamily protein
Calam.14G002000.1	0.658348	0.154069	24.2192	5.16621	8.72575	0.833871	1.58064	0.228928	Plant invertase/pectin methylesterase inhibitor superfamily protein
Calam.04G090600.2	0	0	0.248545	0	0	0	0	0	phosphatidylserine decarboxylase
Calam.07G080400.2	1.21757	1.77798	1.29853	1.13486	0.521395	1.5204	1.40509	1.38339	integral membrane TerC family protein
Calam.10G053300.1	0	0	0	0.0221644	0.126502	0	0	0	Plant protein of unknown function (DUF828) with plant pleckstrin homology-like region
Calam.17G004500.2	8.03966	7.39441	10.7887	6.57987	3.4576	15.5127	19.7847	7.35883	Protein of unknown function (DUF1644)
Calam.12G065900.7	0.308798	0.18919	0.922726	0.408688	0.719134	0.178544	0.0582965	0.890725	hypothetical protein
Calam.14G205100.1	6.58921	14.516	27.5154	21.1883	11.3543	18.0545	25.052	20.6944	rhomboid protein-related
Calam.12G155600.11	0.332638	1.07217	0	0.0326944	0	0	0	0	AGAMOUS-like
Calam.06G176500.2	6.04083	3.99259	3.89657	7.34447	4.03944	2.81358	3.09477	2.77072	magnesium/proton exchanger
Calam.01G177900.5	4.07678	1.97632	3.36117	4.71783	5.61635	5.45912	5.05903	2.26551	LIM domain-containing protein
Calam.14G106700.1	0.906123	15.378	16.6162	13.1279	10.4657	4.0109	9.48439	2.59198	basic leucine-zipper
Calam.06G023800.8	0.310533	0	1.38063	0.924432	0.409554	1.81386	0.360357	0.466639	conserved hypothetical protein
Calam.11G033000.1	5.09251	6.42713	7.24202	8.11369	4.42675	11.6799	20.0025	17.828	conserved hypothetical protein
Calam.01G021500.4	0.095338	0.969604	2.98085	1.27894	0.692537	2.85215	3.4198	0.367027	somatic embryogenesis receptor-like kinase
Calam.15G052600.1	0	0	0	0	0	0	0	0	ATP binding;nucleic acid binding;helicases
Calam.15G090700.1	0	0	0	0	0	0.423355	0	0	hypothetical protein
Calam.07G031900.1	136.044	57.3084	82.9985	117.882	142.972	25.4977	19.7295	117.219	syntaxin of plants
Calam.13G083800.1	4.83432	12.6123	13.4289	11.1225	10.1798	13.9828	17.9744	19.0456	ribosomal protein large subunit 16A
Calam.13G056400.3	0.612311	0.931426	4.27693	0.0412936	2.5007	0.795406	0.765177	0.0120041	IQ-domain
Calam.04G094600.5	1.13609	0.671705	1.30311	0.791614	0.861871	1.50141	1.13495	1.29152	serine hydroxymethyltransferase
Calam.14G216300.8	0	0.225584	0	0	0	0	0	0	proteinaceous RNase P
Calam.15G082000.1	0.0381869	1.36986	5.78336	1.68808	3.24378	0.182376	0.383895	0.0201794	Protein of unknown function (DUF740)
Calam.07G111400.2	0	0	0.183193	0	0	0	0	0	NAC domain containing protein
Calam.11G159600.1	11.3519	4.16656	1.27239	3.18099	0.139656	47.8964	100.291	5.48521	Pyridoxal phosphate (PLP)-dependent transferases superfamily protein
Calam.15G060700.3	2.0747	3.06415	2.99044	3.52805	2.70107	3.08032	2.96851	3.81883	SIN-like family protein
Calam.16G058600.3	0	0.467084	0	0.373305	0	0	1.27767	0.375416	Serine hydrolase (FSH1) domain containing protein
Calam.08G126700.1	21.6527	56.8562	37.7165	26.6722	29.4861	56.873	17.7173	52.7351	5'-AMP-activated protein kinase beta-2 subunit protein
Calam.16G139500.6	0.0954447	0.31485	0.332604	0.632429	0.10535	0.460581	0.71739	0.304496	Nucleotide-diphospho-sugar transferases superfamily protein
Calam.05G173300.5	1.79572	2.31466	0.713879	1.75463	0.303991	1.14277	1.15648	2.36375	Domain of unknown function (DUF3444)
Calam.05G097300.3	104.844	42.486	36.8529	57.2076	30.6721	74.7132	13.3654	29.6124	cellulose synthase like E1
Calam.12G121800.3	1.31464	1.82908	1.20278	1.23477	0.231607	3.14436	1.58478	1.83093	nucleosome assembly protein 1;3
Calam.14G056500.4	0	0.17527	0.274852	0	0.188067	0	0	0	Protein kinase superfamily protein
Calam.14G082400.1	36.454	27.1286	9.39204	15.2513	0.654765	6.52354	2.70151	1.79935	sigma factor E
Calam.13G006300.5	0.62847	1.3157	2.99183	0.927436	1.03992	2.96443	4.27795	2.11198	Ribosome associated membrane protein RAMP4
Calam.06G117300.4	0.178557	0.8529	6.03257	4.10994	1.93035	1.43072	1.18897	0.0628198	cellulose synthase-like A02
Calam.01G210400.1	241.921	60.0905	20.2867	39.6538	3.07633	338.684	128.559	19.0055	geranylgeranyl pyrophosphate synthase
Calam.17G153500.1	4.89668	2.32309	1.0687	1.23028	0	1.07513	1.18736	2.34217	S-locus lectin protein kinase family protein
Calam.11G080600.4	0.425947	0.782652	1.00007	1.30309	0	0.429669	0.482079	0.535331	eukaryotic initiation factor 3 gamma subunit family protein
Calam.08G120200.3	0	0	0	0	0	0	0	0	Regulator of chromosome condensation (RCC1) family with FYVE zinc finger domain
Calam.06G255400.2	4.52406	2.29781	10.0559	14.6752	6.42518	5.08698	10.3572	7.24188	Calcium-dependent lipid-binding (CaLB domain) family protein
Calam.12G044800.1	4.03262	4.72172	9.84436	6.00978	4.01173	10.7764	9.48175	10.5466	conserved hypothetical protein
Calam.13G137200.1	5.12669	13.4248	10.2909	10.5247	9.16793	8.42487	7.50696	11.0402	hypothetical protein
Calam.06G255100.5	0	0.0887621	0.224697	0.268079	0	0	0.0794838	0.480912	cytochrome P450, family 704, subfamily A, polypeptide
Calam.04G214300.1	1.21326	4.76116	14.2818	7.89315	8.19236	3.79898	3.56918	5.79778	FKBP-like peptidyl-prolyl cis-trans isomerase family protein
Calam.10G107000.5	0.643452	0.686188	0.000202463	0.704665	0	0	2.74605	0.795144	alpha/beta-Hydrolases superfamily protein
Calam.10G022600.1	0	0.0397797	0	0.0418552	0.0392184	0.315523	1.46677	0	Zinc-finger domain of monoamine-oxidase A repressor R1
Calam.17G101900.6	0.0934961	0.216161	0.284316	0.18892	0.105347	0.0998768	0.403365	0.251589	zinc ion binding;DNA binding;helicases;ATP binding;nucleic acid binding
Calam.17G161900.1	6.27057	4.16686	6.99435	19.6344	4.76958	0.195744	0.160172	1.03952	LOB domain-containing protein
Calam.13G064000.1	62.2784	56.3188	12.702	19.4379	2.3171	8.37198	8.37324	5.0012	solanesyl diphosphate synthase
Calam.09G008800.2	0.0932001	0.19068	0.179798	0.404591	0.425293	0.559057	0.125073	0.290024	P-loop containing nucleoside triphosphate hydrolases superfamily protein
Calam.10G178000.1	2.80442	1.78276	2.60949	17.4107	1.21191	28.7144	11.1975	1.96197	conserved hypothetical protein
Calam.14G184400.1	4.94566	4.79821	7.63628	5.64916	4.76251	6.94918	6.23937	8.14386	Nuclear pore complex protein NUP1
Calam.17G084900.1	0.022459	0	0.386886	0.234162	0.179806	4.70187	13.6684	0.096396	AGC (cAMP-dependent, cGMP-dependent and protein kinase C) kinase family protein
Calam.03G132100.10	0	0	0.000339741	0	1.39785	0	0	0	RNAhelicase-like
Calam.08G013400.4	1.43969	3.53508	2.25996	1.92101	3.11138	0.571357	1.95833	4.389	plastidic GLC translocator
Calam.14G084600.2	2.30798	2.98995	8.88887	7.75322	4.91121	72.1542	56.8921	6.61232	Protein with RING/U-box and TRAF-like domains
Calam.12G145400.2	0	2.56218e-10	0	0	0	0	0	0	Major facilitator superfamily protein
Calam.17G016100.1	0	0.0760868	0	0.087544	0	0.243079	0	0.102748	DUF410 domain containing protein
Calam.05G038400.2	0.333458	9.48371	0.541772	7.63148	0.837813	5.43669	2.08004	6.35633	GDSL-like Lipase/Acylhydrolase superfamily protein
Calam.01G060000.5	0.144985	0.358913	0.111457	0.514939	0.388921	0.400241	0.188396	0.239776	Leucine-rich repeat (LRR) family protein
Calam.07G145200.2	0	0	0	0	0	0	0	0	Pentatricopeptide repeat (PPR) superfamily protein
Calam.06G007100.1	157.684	165.05	230.415	235.097	177.069	332.342	285.49	267.044	S phase kinase-associated protein
Calam.04G121100.1	0.205848	0.225047	0	0.235187	0	0	0	0	Potassium transporter
Calam.15G104800.7	0.121607	1.16411	2.8917	1.04009	2.54639	7.56742	4.38812	2.84077	CHY-type/CTCHY-type/RING-type Zinc finger protein
Calam.04G105100.2	26.49	18.6797	26.5401	32.8137	9.66928	21.3772	38.7747	39.4624	hypothetical protein
Calam.14G139300.1	5.00876	8.35417	36.3707	14.6867	11.4988	10.8679	19.4865	10.7356	conserved hypothetical protein
Calam.12G065800.2	0.064814	0.139232	0.0984024	0	0	0	0.140592	0.0565699	GPI biosynthesis protein family Pig-F domain containing protein
Calam.01G161500.1	0	0	0	0	0	5.1595	1.46076	0	hypothetical protein
Calam.08G093800.1	0.0281827	0.635547	0.124748	0.0563263	0.108355	0.64348	0.267585	0.397338	C2 calcium/lipid-binding plant phosphoribosyltransferase family protein
Calam.16G104700.1	0.27574	1.51623	0.985255	0.618861	0.292531	0.391801	0.847651	0.22624	hypothetical protein
Calam.03G144200.1	0	0	0	0	0	0	0	0	S-locus lectin protein kinase family protein
Calam.11G057200.5	0.180533	1.9986	1.52891	0.57605	0.921572	0.979067	0.0124892	0.123903	conserved hypothetical protein
Calam.14G013700.1	0.090803	1.40385	2.37709	1.67016	0.918104	4.06988	4.42301	0.243241	leucine-rich repeat transmembrane protein kinase family protein
Calam.06G246000.1	5.04784	4.60746	8.61756	8.65079	3.48265	4.1776	3.51223	1.45291	Protein of unknown function (DUF630 and DUF632)
Calam.04G155700.1	0.194269	4.16644	2.55365	2.45474	0.602201	3.2386	1.38579	0	Disease resistance-responsive (dirigent-like protein) family protein
Calam.10G054700.9	0.560189	0.636255	1.07323	0.745323	0.560983	0.998337	0.771395	0.595645	conserved hypothetical protein
Calam.11G028500.5	0.999267	1.55218	1.27978	1.91261	0.788573	0.725687	0.478806	2.19657	MAPK/ERK kinase kinase
Calam.12G001200.1	0.00642873	0.0137902	0.0578175	0	2.34662	0	0.0500009	0.0749112	NB-ARC domain-containing disease resistance protein
Calam.16G208100.1	1.9619	0.532732	0.0640204	1.86385	0	0.667148	1.18829	0.0544759	Plant protein of unknown function (DUF247)
Calam.12G195300.5	2.13684	1.55514	0.22156	0.744573	0.253092	0.728459	0.786705	0.421723	Transducin/WD40 repeat-like superfamily protein
Calam.02G055200.1	0	0.25313	0.620113	0	0.266657	0.409939	0.0893793	0.324928	hypothetical protein
Calam.08G152800.1	14.6967	7.30793	12.3519	17.2397	15.4324	12.2533	10.3571	35.0957	BAK1-interacting receptor-like kinase
Calam.11G081200.2	19.0211	17.5682	18.287	16.2368	13.4989	25.7389	21.6247	22.7535	5'-3' exoribonuclease
Calam.09G019200.5	3.50996	4.24889	0.0469684	0.455748	0.622999	0.738576	1.263	1.46209	beta glucosidase
Calam.05G148400.1	0	0.130526	0	0	0	0	0	0	conserved hypothetical protein
Calam.01G084600.4	0.326786	0.147563	0.175946	0.439727	0	0.811948	0.694503	0.327337	Plant regulator RWP-RK family protein
Calam.07G199500.1	8.09527	8.79573	7.00451	6.59406	4.6631	8.12694	5.34702	0.676152	Homeodomain-like superfamily protein
Calam.07G002200.1	0.346704	0.541195	7.62398	1.22402	2.25061	17.043	25.7061	0.0133002	UDP-Glycosyltransferase superfamily protein
Calam.08G181500.1	0.244602	1.16736	10.0383	2.65674	3.97687	5.44695	1.89907	0.795116	Protein of unknown function (DUF1635)
Calam.14G064700.1	0	0	0	0.248608	0	4.05281	0.559197	0	tryptophan aminotransferase related
Calam.09G071000.1	26.9966	39.5852	8.00669	16.3285	4.91507	15.9428	17.5242	12.7244	sirtuin
Calam.16G036800.1	0	0.2278	0.0434248	0.157104	1.36072	2.59714	1.06434	0.971516	Disease resistance-responsive (dirigent-like protein) family protein
Calam.04G180600.1	0.905728	1.34394	0.942244	0.638786	0.337804	0.87427	0.705571	1.09209	hypothetical protein
Calam.03G124700.2	20.8808	28.9452	15.6862	17.9237	8.09635	24.4631	30.0766	15.0297	Class I peptide chain release factor
Calam.13G075900.2	0.00475934	0.234479	0.093523	0.133121	0	0	0	0	Cytochrome P450 superfamily protein
Calam.03G093800.1	15.0004	15.1044	17.3003	13.8273	4.46547	57.7306	50.4499	26.2277	SNARE associated Golgi protein family
Calam.11G140200.2	1.62957	1.75108	1.71054	0.703961	0.237975	3.62815	1.26482	0.943021	abscisic acid responsive elements-binding factor
Calam.06G005700.2	4.21229	6.11841	18.278	22.301	11.4915	69.0898	54.4789	7.96674	Protein phosphatase 2C family protein
Calam.15G015000.1	0.378168	0.247448	0.275359	0.435265	0.0360356	3.76605	4.09917	0.0489427	hypothetical protein
Calam.05G086900.1	0.169733	0.265973	0.469084	0.997932	0.0438394	1.51271	2.19288	0.48337	Octicosapeptide/Phox/Bem1p (PB1) domain-containing protein / tetratricopeptide repeat (TPR)-containing protein
Calam.14G146700.1	107.566	81.373	16.9255	30.6417	1.54555	11.5872	11.2146	4.16459	FKBP-like peptidyl-prolyl cis-trans isomerase family protein
Calam.11G111500.7	0.287667	0.572314	0.700279	0.00729434	0	7.52446e-05	0.656045	0.377601	DNAJ heat shock family protein
Calam.01G045000.2	0	0.0510302	0.697085	0.368695	0.13436	0	0.350727	0.503996	AGC (cAMP-dependent, cGMP-dependent and protein kinase C) kinase family protein
Calam.06G020800.2	0.0115162	0.0205084	1.91331	2.78344	2.41112	0.137019	0.0306164	9.72511	Quinone reductase family protein
Calam.06G185300.1	14.0329	13.695	11.3386	16.0583	7.65626	23.0809	15.9145	12.3454	Chaperone DnaJ-domain superfamily protein
Calam.04G173000.6	0	0.305994	0.255533	0.358324	0.23949	0.546976	0.426515	0	nuclear matrix protein-related
Calam.10G101000.3	0	0	0	0	0.0155076	1.32962	1.21367	0	ArfGap/RecO-like zinc finger domain-containing protein
Calam.11G154400.1	31.9285	35.8406	61.9072	62.9114	26.7648	58.7448	73.012	88.8815	SEC6
Calam.17G084600.6	0.166359	0	0	0	0	0	0	0	Leucine-rich repeat protein kinase family protein
Calam.16G070300.1	73.6439	143.954	184.497	168.387	248.05	59.3174	26.3293	167.911	UDP-D-glucuronate 4-epimerase
Calam.07G136100.1	0	0	0	0	0	1.32943	2.96412	0	Protein of unknown function (DUF567)
Calam.01G058900.1	0	2.14022	0.638703	0	0.666911	0.940737	0.399485	1.26403	SNARE associated Golgi protein family
Calam.09G043500.1	0	0	0	0	0	0	0.419821	0	hypothetical protein
Calam.03G072800.1	1.86426	1.36796	2.23775	0.205798	4.74903	2.14791	1.18777	4.6425	WRKY DNA-binding protein
Calam.08G052100.4	0.103904	0.255311	0	0.000360522	0	0.301704	0.100897	0	RTE1-homolog
Calam.07G066500.2	5.50523	4.31689	9.70498	9.05012	7.96028	7.89104	8.36749	7.76295	conserved hypothetical protein
Calam.16G129500.1	49.1889	45.5789	16.2247	21.8605	2.66253	30.617	19.6794	24.1422	conserved hypothetical protein
Calam.05G053900.1	5.00811	8.08046	2.87207	5.92338	2.18122	3.52703	4.84748	5.68312	Glycosyl transferase, family
Calam.17G101900.12	0	0.273282	0.0457489	0.0434249	0	0.119832	0.165541	7.20023e-09	zinc ion binding;DNA binding;helicases;ATP binding;nucleic acid binding
Calam.08G198200.1	0.86647	1.03226	1.08376	0.971018	0.571131	0.799778	0.796048	0.665914	Pentatricopeptide repeat (PPR) superfamily protein
Calam.16G130700.1	0	0.09294	0	0	0.269323	0.0886474	0.133781	0.0196224	Glycosyltransferase family 61 protein
Calam.13G139600.2	4.33951	0.247379	0.346989	0	0.178907	0.143807	0.113225	0	S-locus lectin protein kinase family protein
Calam.08G069200.1	0.202562	0.110969	0.251448	0.81493	0	1.23431	0.393204	6.83433	Cytochrome P450 superfamily protein
Calam.16G081300.1	0.900758	1.09572	2.23814	1.99348	0.85569	0.357279	0.881455	1.06675	NB-ARC domain-containing disease resistance protein
Calam.11G000700.2	0.457032	1.06978	1.03488	1.44743	0	1.40121	1.90561	1.99115	P-loop containing nucleoside triphosphate hydrolases superfamily protein
Calam.12G134900.5	0.349311	0.147868	1.07132	0.615711	0.765044	1.02568	0.72226	2.22872	Phosphoinositide phosphatase family protein
Calam.06G114400.5	0.340917	0.729485	1.19566	2.07959	0.309593	0.184692	1.69995	2.0186	protein tyrosine phosphatases;protein tyrosine phosphatases
Calam.03G082000.1	2.54596	14.9813	31.8959	31.0201	17.5925	7.65207	14.0418	0.927363	Glycosyl hydrolase superfamily protein
Calam.11G016800.2	0	0	0.0432704	0.0396837	0	0	0	0.336492	Leucine-rich repeat protein kinase family protein
Calam.07G045100.1	0	0	0	0	0	0	0	0.61629	UDP-glucosyl transferase 85A7
Calam.03G150900.3	1.47379	0.303142	0.446594	5.45653	0.0896328	1.27331	1.56226	1.87373	Calcium-binding EF-hand family protein
Calam.04G078000.3	0.248154	0	0.21086	0.326483	0	0.146224	0.322179	0.14453	Cysteine proteinases superfamily protein
Calam.07G020000.1	26.3293	58.006	40.1395	37.6778	19.4264	52.9289	43.1294	48.1253	NOP56-like pre RNA processing ribonucleoprotein
Calam.11G092400.1	63.2902	112.372	17.2769	28.5308	5.29905	21.1744	30.3827	10.3489	ribosomal protein S9
Calam.09G073200.1	0.272565	3.27364	7.39108	2.80171	10.6964	0	0	0	hypothetical protein
Calam.10G144200.1	0.484276	0.256341	2.44196	2.25156	10.8174	4.16229	3.91401	0.0632638	hypothetical protein
Calam.12G187500.5	12.6495	17.4819	18.8056	16.7112	14.7402	20.4563	22.6881	12.3873	Translation initiation factor IF6
Calam.04G074800.1	0	0	0	0	0	0	0	0	Polynucleotidyl transferase, ribonuclease H-like superfamily protein
Calam.08G043200.1	1.80471	0.844875	0	0	0	1.94972	1.46735	0.815964	gamma-glutamyl transpeptidase
Calam.10G051100.1	0	0	0	0	0	2.78338	0	0	Serine protease inhibitor, potato inhibitor I-type family protein
Calam.01G241900.1	0	0	0.0678896	0	8.60177	0	0	0	FAD-binding Berberine family protein
Calam.11G028400.3	0.431595	0.18873	0.855035	0.703393	0.293821	0.801607	0.248148	0.21502	conserved hypothetical protein
Calam.12G023900.2	0	0.10157	0.0405085	0.102845	0.332489	0.88677	3.82141	0.00265272	Leucine-rich repeat receptor-like protein kinase family protein
Calam.04G021100.1	0	4.5297	1.7951	0.0816011	0	1.30356	149.827	0.049383	proline-rich protein
Calam.01G042600.1	0.842296	15.5266	5.10013	9.58492	9.64139	1.87032	0.0948899	2.10123	myb domain protein
Calam.09G026900.4	0	0.0927347	0.150857	0.0235951	0	0.110803	0.103784	0.167706	BRCT domain-containing DNA repair protein
Calam.12G160800.2	2.6806	1.47362	2.37424	2.82134	1.06724	1.53408	1.22016	1.39187	leo1-like family protein
Calam.01G075900.1	0.271966	0.182855	8.10788	3.20942	20.6606	2.39686	0.478011	12.5829	cell wall / vacuolar inhibitor of fructosidase
Calam.14G020500.1	33.7716	32.6965	14.5019	25.024	10.371	51.7219	26.9899	9.40683	Metallo-hydrolase/oxidoreductase superfamily protein
Calam.17G113500.1	63.675	11.8492	118.049	130.865	31.4481	18.6729	38.8482	20.8475	Peptide-N4-(N-acetyl-beta-glucosaminyl)asparagine amidase A protein
Calam.13G003700.1	0.0470045	0.173475	0.94468	0.218469	0.135708	0.321596	0.0903591	0.0689379	myb domain protein
Calam.08G132100.5	0.104783	1.11031	1.30761	2.26511	2.67937	1.57964	0.826492	1.15313	Protein of unknown function, DUF538
Calam.02G064000.2	1.82569	5.90336	14.083	14.2438	7.08533	3.78849	2.3018	6.84179	glyoxalase 2-1
Calam.03G192000.2	3.06409e-09	0.00473381	0.0016163	1.78095e-05	1.59253	9.18575e-10	0	0.095074	mechanosensitive channel of small conductance-like
Calam.01G207100.1	22.4953	21.3732	33.106	31.3251	25.8608	41.868	41.0469	50.2491	DegP protease
Calam.10G173000.6	0.562533	1.62983	0.221085	0.253235	0.110594	0.487906	0.807863	0.0949881	YTH family protein
Calam.07G028800.2	0.0703805	0.157574	0.0846845	0.0412601	0.34648	1.40904	0.453845	0.0817073	AP2/B3-like transcriptional factor family protein
Calam.03G071400.1	245.345	71.2955	4.82513	30.7395	16.4549	6.65564	3.03369	23.5884	chaperone protein dnaJ-related
Calam.14G065500.1	2.43762	3.26032	3.6636	4.17345	2.67782	0.131064	0.222583	4.67216	F-box family protein
Calam.10G124300.1	0.0183726	0.100751	0	0.12964	0.379258	0	0.21605	0	Nucleotide-diphospho-sugar transferase family protein
Calam.10G076800.2	3.178	5.31098	2.63638	4.59734	0.994635	3.64917	4.02393	22.4805	Basic-leucine zipper (bZIP) transcription factor family protein
Calam.12G107300.7	0	0	0	0	0	0.192827	2.19294	1.93563	hexokinase
Calam.05G055300.2	0.0459211	0.583953	0.210499	0.0590449	0.39836	0.218713	0.200461	0.275576	histone-lysine N-methyltransferases
Calam.10G035700.5	0.335045	0.500419	0.381213	0.346878	0.295247	0.486021	0.741002	0.407485	conserved hypothetical protein
Calam.06G247500.2	0.511929	2.50975	2.45107	3.95618	2.62025	5.51484	5.32933	1.52801	Phosphoglycerate mutase family protein
Calam.05G043900.2	0.397878	0.71509	0.471902	0.271076	0.866027	0.454542	0.816547	0.609202	conserved hypothetical protein
Calam.04G160900.1	27.6707	28.806	25.7793	29.469	14.061	41.8029	47.3438	33.798	glutaredoxin
Calam.04G049200.1	2.44088	3.11672	14.0627	12.362	7.18834	1.86369	0.227685	7.04051	Plant protein of unknown function (DUF869)
Calam.11G092900.2	0	0	0.138341	0	0	10.7961	0.507533	0	inositol polyphosphate 5-phosphatase
Calam.04G052400.1	6.2303	8.26428	11.7746	11.0765	4.03124	11.9672	12.1584	10.4929	tubulin folding cofactor B
Calam.08G142300.1	8.83948	14.785	31.6336	29.3948	24.4495	41.8412	41.8674	65.1756	Methyltransferase-related protein
Calam.08G141000.2	2.19937	3.3117	0.955474	3.51425	3.91595	3.32268	0.509224	1.59818	WRKY DNA-binding protein
Calam.17G066900.2	0.0297457	0.172187	0.0760175	0	0.391617	0.299247	2.21649	0	myb domain protein
Calam.13G118000.4	3.30687	1.99495	7.65978	7.75075	5.00814	6.36078	8.9495	7.26595	Kinase-related protein of unknown function (DUF1296)
Calam.01G059700.1	91.2241	204.131	51.9738	67.6715	8.29042	38.1623	32.8856	22.2281	Uroporphyrinogen decarboxylase
Calam.07G040400.1	0	0	1.60795	0.214477	36.3433	8.75472	2.8692	0	Serine protease inhibitor, potato inhibitor I-type family protein
Calam.05G087600.1	3.41946	3.60593	13.1732	14.6515	1.98285	19.8673	31.0841	4.02253	conserved hypothetical protein
Calam.10G074300.1	0.682041	0.639562	1.70356	1.55783	0.745119	56.5599	68.7357	0.311028	Ubiquitin-like superfamily protein
Calam.05G112300.4	3.42144	4.78241	5.95666	4.18874	2.08348	2.77454	4.05103	1.89165	Chaperone DnaJ-domain superfamily protein
Calam.01G006800.2	0.29822	0.187795	0.187799	0.602872	0.0577605	0.206722	0.0550672	1.58811	LETM1-like protein
Calam.12G049700.5	0.0404993	0.310031	0.72137	0.0494968	0.275998	0	0.13059	0	Leucine-rich repeat protein kinase family protein
Calam.05G040600.1	0	0.282568	0	0.0622433	0.000500767	0	0	0	RING/FYVE/PHD-type zinc finger family protein
Calam.15G108100.4	0.0687525	0.364645	0.670392	0.339565	0.226251	0.229873	0.413017	0.371228	Eukaryotic aspartyl protease family protein
Calam.13G023600.1	0	0.129269	0	0	0.247826	0.179473	0.228307	0.364449	Drought-responsive family protein
Calam.14G200900.1	0	0	0	0.0937635	0	2.58976	5.11223	0.539024	pumilio
Calam.11G062800.3	5.21521	10.7645	10.2018	8.96781	5.80635	10.1064	12.0206	6.68459	Transducin/WD40 repeat-like superfamily protein
Calam.07G077600.2	0.294361	5.27601	13.7135	3.81014	3.21497	6.86293	9.79682	1.14028	ROP interactive partner
Calam.12G041400.2	1.45331	0.895846	2.82849	5.4519	0.995774	0.218831	0.397335	0.206166	Calmodulin binding protein-like
Calam.07G099300.1	0	0	0	0	0	0	0	0	Leucine-rich repeat protein kinase family protein
Calam.02G041200.2	0.0321891	0	0.0966953	0.114469	0	0.262536	0.44976	0.103346	NB-ARC domain-containing disease resistance protein
Calam.13G065100.1	0.0578201	0.0906247	0.0297502	0.0955186	0.787887	0.0751369	0.157408	0.465249	cytochrome P450, family 72, subfamily A, polypeptide
Calam.08G198000.2	2.07538	3.41573	2.99485	4.15323	3.39553	2.30004	1.90681	5.67707	Protein kinase superfamily protein
Calam.12G123700.3	0.579424	0.611703	0.833012	0.737307	0.376287	1.28591	1.51251	1.28413	hypothetical protein
Calam.04G081900.3	4.24688	9.16052	11.9209	30.9247	15.8771	3.29318	2.01996	23.1183	GTP cyclohydrolase II
Calam.10G029300.2	0.612316	0.703104	0.574409	0.468109	0.201831	0.399947	0.498384	1.47575	NAD(P)-binding Rossmann-fold superfamily protein
Calam.09G133000.1	0	0.0651255	0	0.0440866	0	0.176136	0.151961	0	Saccharopine dehydrogenase
Calam.12G136400.1	34.1154	49.2813	71.5354	60.9894	49.6105	59.6765	74.9837	68.9298	20S proteasome alpha subunit E1
Calam.08G049200.1	0	0	0	0	0	0.117023	0.589806	0	Citrate-binding protein
Calam.11G030300.1	0.206668	1.37191	2.06825	1.09371	9.38253	0.90011	2.20153	1.77694	soybean gene regulated by cold-2
Calam.03G155300.1	8.48034	5.96216	14.6482	11.8243	8.08438	13.5679	17.0271	4.08484	extra-large GTP-binding protein
Calam.04G107600.1	0	0.0248094	0.0422058	0.116567	0.0223597	0.0536811	0.0648012	0.0630864	Pyruvate kinase family protein
Calam.08G016500.1	8.67748	5.91879	22.7089	16.9828	9.36278	89.58	109.759	16.7127	Protein kinase superfamily protein
Calam.12G114700.8	6.65752	5.41086	21.9722	17.373	9.79509	22.1704	20.1628	19.9337	Amino acid dehydrogenase family protein
Calam.16G184900.1	1342	1181.16	452.75	846.244	605.061	371.824	204.707	1062.64	conserved hypothetical protein
Calam.06G073000.3	16.8823	16.876	9.61119	11.1201	2.42767	17.1398	11.123	8.04046	Chaperone DnaJ-domain superfamily protein
Calam.02G134100.1	0.0206191	0	1.69468	0.0123756	5.21941	0	0	0	HXXXD-type acyl-transferase family protein
Calam.08G003500.5	2.46418	4.87224	3.72328	4.35496	3.43473	7.47374	8.67845	5.0981	LisH/CRA/RING-U-box domains-containing protein
Calam.03G049400.3	1.17805	1.36921	1.62388	3.31476	1.01021	35.2474	9.4102	1.94663	homeobox
Calam.02G025200.2	4.98168e-11	0.0806067	0.373704	0.200364	0	0.128633	0	0.429438	Pentatricopeptide repeat (PPR) superfamily protein
Calam.06G260500.1	13.231	19.5551	14.3659	17.3092	10.7896	25.2415	26.8704	30.0897	MITOCHONDRIAL FERREDOXIN
Calam.04G130000.3	0.633218	2.83593	3.24968	4.16327	1.22878	3.75522	4.47572	7.98105	plant adhesion molecule
Calam.08G010700.1	0	0	0	0	0	2.72133	1.17384	0	nuclear factor Y, subunit C9
Calam.16G142200.1	0.273242	0	0	0	0	0	0	0	nudix hydrolase homolog
Calam.05G091800.1	1.56488e-09	3.73372e-07	0	1.3843e-09	0	0.385403	0.336925	8.37315e-09	Transducin/WD40 repeat-like superfamily protein
Calam.10G141100.3	0	2.17779	0.489275	1.73071	0	2.49052	0.8579	1.09353	auxin response factor
Calam.09G108800.2	1.70873	0.325547	0.0130355	0.776827	7.23407e-08	0.0970271	0.00494244	0.00730822	ARM repeat superfamily protein
Calam.13G076800.15	0	0.226077	4.94167e-05	0.000230383	0.00169888	0.574152	0.0426568	0	Protein kinase superfamily protein
Calam.03G027200.1	1.61669	2.33876	3.57509	2.19798	0.903958	6.98173	1.80889	0.385043	Protein FLX-like
Calam.13G027300.1	5.82608	13.7313	16.7326	15.7148	10.9384	13.524	14.8862	13.9537	Galactosyltransferase family protein
Calam.17G133400.1	0.396036	0.292112	0.315274	1.321	0.701786	0.339668	0	1.29697	ethylene response factor
Calam.13G132000.1	0.027139	0.0309905	0	0	0.38225	0	0	0.554853	Petal formation-expressed domain containing protein
Calam.03G059200.8	0.978807	0.13057	1.14316	0.412459	0.630333	0.272335	0.272858	5.28683	cysteine-rich RLK (RECEPTOR-like protein kinase)
Calam.09G041100.12	0.46188	0.715458	0.773557	0.123415	0.246963	0.328439	0.525806	0.150761	Protein kinase superfamily protein
Calam.05G252500.1	0	0	0	0	0	0	0	0.117972	hypothetical protein
Calam.07G143100.1	1.55342	1.21301	19.0259	4.9187	7.47951	0	0	0	cycloartenol synthase
Calam.15G025700.1	2.01339	0.865027	2.31028	2.24447	1.00832	6.15063	5.92345	2.55286	crooked neck protein, putative / cell cycle protein, putative
Calam.10G127200.6	1.6695	2.6458	0.712689	1.65567	0.17596	0.470714	0.612138	0.135848	Pectinacetylesterase family protein
Calam.15G086600.1	0	0	0.0870455	0	3.02435	0.0162982	0.213679	0.135185	RmlC-like cupins superfamily protein
Calam.13G042100.2	9.96927	8.39224	8.77223	13.8635	6.37319	15.7838	17.8312	11.9729	membrane-associated mannitol-induced
Calam.05G234900.1	41.4208	5.6576	21.3289	26.0337	55.9226	27.0683	26.3721	16.7512	cytochrome P450, family 72, subfamily A, polypeptide
Calam.11G100100.5	1.41918	1.3671	1.67462	2.94914	3.93519	3.23252	3.19401	4.81421	conserved hypothetical protein
Calam.06G119200.2	1.24464	0.787522	3.89675	0.547422	0.0270666	0.0787204	0	0	Serine carboxypeptidase S28 family protein
Calam.13G017700.4	0	0.361566	0.401223	0.281417	1.09589	0.404633	0.197444	0.556525	agenet domain-containing protein / bromo-adjacent homology (BAH) domain-containing protein
Calam.05G195100.1	0	0	0	0	0	0	0	0	expansin
Calam.08G154800.1	34.9906	9.35962	7.04599	6.24858	14.0906	15.5391	5.29825	5.61832	zinc transporter 11 precursor
Calam.13G159400.1	2.82088	4.51742	33.2575	24.1178	7.94023	4.09398	6.83873	7.41192	RING/FYVE/PHD zinc finger superfamily protein
Calam.07G018700.1	223.437	223.474	397.721	223.575	188.13	194.676	282.105	78.5243	Family of unknown function (DUF662)
Calam.15G114300.1	10.5714	25.3788	4.67356	9.1687	1.28521	5.34981	9.20308	3.36855	Tubulin/FtsZ family protein
Calam.09G029300.1	1.84415	0.897013	0.499592	5.2215e-09	0.725946	1.01039	0.476309	2.21793	Protein kinase superfamily protein
Calam.04G158000.3	3.81961e-09	7.11456e-05	9.61676e-05	1.21296	0.289063	2.49763e-07	2.78913e-10	4.82135e-08	PHD finger family protein
Calam.08G176500.3	0.0552641	0.295032	0.633744	0.385274	0.0302378	0.912273	0.698845	0.106195	auxin response factor
Calam.06G212300.5	1.32025	0.546137	8.48338	8.47864	2.72358	5.43343	5.88835	11.0716	Arp2/3 complex, 34 kD subunit p34-Arc
Calam.03G101500.1	42.0241	37.2212	35.4615	35.4299	27.4112	43.073	60.737	46.6056	plastidial pyruvate kinase
Calam.06G132500.7	0.0698012	0.569611	0.0841323	0.255391	0.692918	0.2763	0	7.2047e-11	conserved hypothetical protein
Calam.05G069900.3	0.114829	1.22166	0.0462325	0.105351	0.318503	1.73973e-09	3.1246e-06	1.61375e-06	S-locus lectin protein kinase family protein
Calam.01G212800.3	0.295669	0.265977	0.32484	0.478047	0.667431	0.504692	0.85455	0.470782	RING/U-box superfamily protein
Calam.04G158400.2	2.08659	2.98365	3.50429	2.7256	1.86759	3.20919	1.96138	1.53032	ARM repeat superfamily protein
Calam.04G251400.2	0.0421239	0.814048	0.307365	0.23489	0	0.172013	0.0684706	0	RING/U-box superfamily protein
Calam.11G024100.1	0.0957757	0.20747	1.76645	0.731032	4.20067	0.338922	0.671827	0	MATE efflux family protein
Calam.03G057200.2	0	0.7228	0.103553	0.103011	0	0.131557	0	0	Pectin lyase-like superfamily protein
Calam.02G187900.1	3.19518	2.89229	7.48788	6.32733	0.634271	7.35281	15.15	8.29402	eukaryotic translation initiation factor 3A
Calam.13G010500.2	3.7318	4.30547	8.56085	4.10868	9.12556	11.821	10.9023	6.33272	amino acid permease
Calam.17G141200.1	0.413744	0.180032	0.303716	0.879481	4.02865	0.653467	1.17779	0.016255	receptor like protein
Calam.09G006600.1	0.18568	2.32496	3.09716	3.32291	2.57938	3.49436	5.97176	0.809055	agenet domain-containing protein
Calam.14G045400.5	0.0236636	0.0433867	0.0681949	0.230644	0	0.0487694	0.0178757	0	myb domain protein
Calam.03G022300.5	0	0	0	0	2.84706	0	0	0	bidirectional amino acid transporter
Calam.03G091800.5	0.565361	0.696767	0.218235	0	0.13587	0.837934	0.245892	2.38581	homeobox-7
Calam.14G026900.1	7.54449	5.82093	11.2487	7.16639	8.62652	6.21467	9.64783	5.66537	WPP domain-interacting protein
Calam.08G102900.1	0.0772276	0.438772	3.51703	2.99766	1.9915	1.19084	0.939915	1.04671	Frigida-like protein
Calam.02G133700.1	0.0820831	0.746232	0.0166486	0	1.11837	0.814783	0.0805632	0.019724	O-methyltransferase family protein
Calam.17G102000.1	35.5265	59.154	1.99952	2.56358	1.47603	244.501	31.1117	14.4398	conserved hypothetical protein
Calam.12G141900.2	7.33967	8.90281	11.3089	8.50873	0.918035	5.42317	8.66288	5.7592	alpha-mannosidase
Calam.13G069100.1	0	0.110969	0	0	0	0	0.196602	0	chlorophyllase
Calam.11G128600.2	1.52018	0.379811	0.509734	0.456391	1.5072	3.37725	4.02386	2.24334	interferon-related developmental regulator family protein / IFRD protein family
Calam.06G227600.1	582.283	576.128	161.794	181.529	27.3764	136.575	87.9062	62.9088	ferredoxin/thioredoxin reductase subunit A (variable subunit)
Calam.04G141500.1	2.27253	5.33075	5.48391	6.94153	3.99934	8.23821	9.74638	7.88007	conserved hypothetical protein
Calam.07G023600.1	46.9459	43.5341	16.7749	25.4644	8.03848	25.0229	23.47	13.1275	Iron-sulphur cluster biosynthesis family protein
Calam.05G040800.4	1.50011	2.02245	0.797315	1.28774	1.97188	2.87739	2.65242	1.23638	heat shock transcription factor A4A
Calam.16G175900.1	13.3228	17.2099	22.9531	19.1631	13.5634	20.4193	29.4532	21.5683	long-chain base1
Calam.12G124400.1	10.5054	12.214	14.1855	19.292	10.7074	8.35651	9.23349	10.7737	hypothetical protein
Calam.13G179200.5	1.71549	1.4394	2.86028	3.58086	0	3.54311	3.03775	1.35299	copper-exporting ATPase / responsive-to-antagonist 1 / copper-transporting ATPase (RAN1)
Calam.03G134900.1	8.78602	10.963	9.0466	8.41011	11.5769	15.8998	10.6998	9.29838	hypothetical protein
Calam.01G103000.3	0	0.529721	0.185379	0.224324	0.597438	0	0	0	conserved hypothetical protein
Calam.05G008800.2	3.10515e-06	0	1.77931	0.267403	1.80122	0.139846	0	0	EXORDIUM like
Calam.08G008800.6	0	0	0.601893	0.223366	0.117655	0.377966	0	1.29577	RING/FYVE/PHD zinc finger superfamily protein
Calam.15G003700.6	0	0	0.177452	0.262351	0	0.217816	0.363749	1.02221	conserved hypothetical protein
Calam.01G081200.1	10.6045	13.3924	27.553	21.8209	13.2512	17.2797	22.6978	24.3691	Ypt/Rab-GAP domain of gyp1p superfamily protein
Calam.01G198900.1	0.0240608	0.0269454	0.0602484	0.0829772	0.205353	0.11432	0.0456648	0	NAD(P)-binding Rossmann-fold superfamily protein
Calam.05G005400.2	0.435986	0.643668	8.06798	3.78064	4.54072	2.92533	2.11641	1.69121	N-acetylglucosamine-1-phosphate uridylyltransferase
Calam.16G017200.5	0.308396	0	0	1.97739	3.56195	0.207988	0.193675	1.0193	F-box/RNI-like superfamily protein
Calam.09G056100.5	2.04808	0.65518	1.7869	0.562292	7.15853e-08	0.808532	2.1313	0.000748814	CTLH/CRA C-terminal to LisH motif domain containing protein
Calam.01G065600.2	4.266	5.43035	5.02332	11.295	11.8088	10.5108	4.1885	6.22504	Protein kinase superfamily protein
Calam.15G121300.1	0	0.252817	1.34367	1.39586	0	0.324581	1.4586	0	transmembrane kinase
Calam.01G054100.4	1.03747	0.829283	1.58182	1.5422	0.677094	1.40074	0.455544	3.1503	Dyggve-Melchior-Clausen syndrome protein domain containing protein
Calam.05G260200.1	0	0	0	0	0	0.434463	0	0	hypothetical protein
Calam.13G048000.1	7.93895	18.9503	16.0341	15.8647	10.4412	19.0172	15.8441	25.6018	Ribosomal RNA processing Brix domain protein
Calam.15G013600.1	0.287075	0.246571	0.48919	0.624034	1.44366	0.376977	0.348298	0.32448	hypothetical protein
Calam.15G016600.8	0.417328	1.24998	0.168659	5.30477e-10	0.706947	0	0	0.474869	OBP3-responsive gene
Calam.13G022500.1	0	0	0	0	0	0.0558341	0.886143	0.0254747	RNA-directed DNA polymerase (reverse transcriptase)-related family protein
Calam.16G018200.1	4.25769	1.8607	9.09395	12.4371	0.852315	2.1034	4.54348	0.163509	phosphate starvation-induced gene
Calam.06G035700.1	6.59277	6.45363	13.0678	8.10878	11.5342	10.5391	11.6712	11.8588	pre-mRNA-processing protein 40B
Calam.05G176700.4	2.04816	1.31645	1.83015	2.03011	0.750016	1.73359	1.9298	0.134057	Ypt/Rab-GAP domain of gyp1p superfamily protein
Calam.07G043100.2	1.24584	6.25636	6.66595	5.50079	4.84043	7.21735	6.75164	8.02386	Protein of unknown function (DUF3411)
Calam.07G231800.6	2.03319	3.28349	3.35921	4.47139	2.11661	1.0778	1.45624	2.99402	TCP-1/cpn60 chaperonin family protein
Calam.14G052000.2	0.473225	1.32878	0.512163	0.410563	0	0.911921	1.23916	0.677882	cofactor assembly of complex C
Calam.01G252700.1	15.3423	3.39189	17.1403	21.6312	1.33971	4.81733	10.1172	0	RAD-like
Calam.04G028300.1	884.441	646.504	1032.14	963.146	805.466	1484.37	1026.97	725.561	cold, circadian rhythm, and rna binding
Calam.11G039100.6	0	0.106039	0	0	0.351556	0.087077	0	0	SWITCH/sucrose nonfermenting 3C
Calam.01G244100.1	0	0	0	0	0	3.60809	12.8835	0.044448	Glutathione S-transferase family protein
Calam.01G231300.1	9.53815	10.1302	8.51855	12.4369	7.49329	10.4002	17.0867	22.2247	Thiamin diphosphate-binding fold (THDP-binding) superfamily protein
Calam.09G042000.1	2.19686	12.0542	24.3283	8.20986	12.0078	5.84118	7.42057	2.961	NIMA-related serine/threonine kinase
Calam.08G173600.6	0.162707	0.369031	0.264898	0.142941	0.0620873	0.232524	0.15968	0.0725311	pyridoxine biosynthesis
Calam.05G048000.1	4.22498	7.39082	56.9744	30.4312	77.7626	24.7544	41.8124	27.9574	Thiamine pyrophosphate dependent pyruvate decarboxylase family protein
Calam.01G038700.8	0.180533	0.203957	0	0	0	0	0	0	serine carboxypeptidase-like
Calam.13G149500.5	0.0744398	0.129909	0.063796	0.145095	0.102154	0	0	0.0876065	Protein of unknown function (DUF616)
Calam.16G059700.5	0.199095	0.434861	1.33413	0.999131	0.352792	1.31012	0.311046	0.798168	conserved hypothetical protein
Calam.03G052200.6	0.112679	0.893572	0.439662	11.624	1.11814	2.66528	2.10062	1.479	conserved hypothetical protein
Calam.03G187500.5	0.0839722	0.185516	0.337376	0.299302	0	0.310802	2.55888	0.839334	N-MYC downregulated-like
Calam.03G030000.1	0.0211152	0	1.79833e-06	0.220752	0	0	1.24264e-08	0.705477	phytochrome and flowering time regulatory protein (PFT1)
Calam.11G048300.5	8.89897e-06	2.34356	0.887694	0.139424	0	2.64475e-06	4.71631e-06	1.64108	Exostosin family protein
Calam.06G219600.1	2.30085	3.10866	3.28452	2.65982	4.86007	2.9056	3.42367	2.43318	hypothetical protein
Calam.10G031300.1	0.411888	1.98286	4.37363	2.25165	0	0.925287	0.866993	0.186081	ABL interactor-like protein
Calam.07G056800.1	4.19618	6.8154	10.8849	26.1939	1.54272	4.35703	3.06583	38.6529	Plant protein of unknown function (DUF828)
Calam.08G068200.1	2.11292	1.58453	4.00075	3.48267	4.82105	3.75502	4.03858	2.32121	RING/U-box superfamily protein
Calam.10G102900.3	16.1716	8.33881	3.0165	9.50422	25.7095	22.3982	14.5746	27.7988	LisH dimerisation motif;WD40/YVTN repeat-like-containing domain
Calam.09G051200.2	0.159977	0.34202	1.65811	0.654042	0.386595	0.658045	1.10786	0.0708758	PLC-like phosphodiesterases superfamily protein
Calam.11G092700.3	0.276671	0.344165	0.777576	0.109023	0.0245827	0.172321	0.177785	0.562234	F-box/RNI-like superfamily protein
Calam.15G121300.6	0	3.13958e-06	0.263366	0	2.50862	0.0930455	0	0	transmembrane kinase
Calam.03G016900.2	6.96131	6.6143	13.7752	9.90191	7.59931	16.9178	10.4206	10.362	P-loop containing nucleoside triphosphate hydrolases superfamily protein
Calam.16G151100.2	0.417617	0.151904	0	0.208865	0	0.0576156	0	0	cytokinin oxidase
Calam.16G207600.1	0.177668	0.0466157	0	0.142364	0	0	0	0	hypothetical protein
Calam.11G029600.1	3.16533	4.2617	6.43986	4.86999	2.71032	11.0003	11.6591	14.0496	SET domain group
Calam.09G048400.2	1.25274	2.29422	0.842464	0.423669	0.588006	0.743504	0.800325	1.70219	tryptophan synthase alpha chain
Calam.08G137100.3	3.07103	3.4479	13.9726	12.386	9.96598	6.12476	5.10668	10.2703	Protein of unknown function (DUF3527)
Calam.10G167000.2	0	0	0.421661	0	0.323435	0	0	0.0154292	Homeodomain-like protein
Calam.06G150300.4	0.255326	0.66008	0.616148	0	4.51741e-07	1.03626	0	0.551404	SOS3-interacting protein
Calam.06G087800.4	1.54928	3.48086	3.25473	4.32911	1.79261	2.74202	3.13003	3.61549	RNA-binding (RRM/RBD/RNP motifs) family protein
Calam.06G136200.1	0.0579843	0.113866	4.79497	0.135814	2.43196	1.82625	0.14393	0.041797	Protein of unknown function (DUF1635)
Calam.13G025800.12	1.57988	1.49903	5.58444	4.98722	0.15111	2.2364	2.35928	3.42743	SWAP (Suppressor-of-White-APricot)/surp domain-containing protein
Calam.12G191600.2	0.436081	1.34597	0.923268	0.587049	0.497898	0.930407	1.01511	0.572074	chlorsulfuron/imidazolinone resistant
Calam.06G117100.1	480.203	298.943	148.039	335	98.7376	814.676	182.745	169.185	conserved hypothetical protein
Calam.05G082400.2	26.4785	19.6083	12.1904	15.1503	4.10321	10.0723	16.6911	10.4055	starch synthase
Calam.01G139600.1	0.324769	1.41986	1.20491	0.868184	0.642876	0	0.209911	0.332527	dsRNA-binding protein
Calam.02G112300.1	4.11833	10.8709	0.101904	0.541209	0.693632	2.04182	0.323444	0.709852	hypothetical protein
Calam.11G026600.1	1.09193	0.472664	0	0.247192	0	0	0	0.340509	hypothetical protein
Calam.05G094500.1	19.4612	22.1989	36.3972	34.467	16.7287	29.7221	25.8249	35.8201	Protein of unknown function (DUF1423)
Calam.06G195200.1	15.2582	17.4084	33.5971	27.2599	20.1623	59.152	57.5329	70.4523	dual specificity kinase
Calam.06G046400.1	3.39694	26.5239	294.857	71.9341	137.029	16.5086	16.6235	5.99501	Bifunctional inhibitor/lipid-transfer protein/seed storage 2S albumin superfamily protein
Calam.04G160600.4	0	0	0	0.313992	0	0.557441	0	0.311001	polyamine oxidase
Calam.12G067100.1	0.00811715	0	0.159934	0.0920251	0.159617	0	0	0.187893	Leucine-rich receptor-like protein kinase family protein
Calam.16G065200.1	22.3736	55.74	15.239	24.8257	10.3872	149.316	84.6968	224.765	homogentisate phytyltransferase
Calam.12G091700.2	0	0.0711633	0.132526	0.174985	0.13628	0.107504	0	0.359606	centromere protein C
Calam.06G101900.6	2.0017	2.73946	8.42481	18.9405	3.99627	11.47	13.62	6.56949	Glycosyl hydrolase family protein
Calam.14G205600.2	0.237932	0	0.159559	0.071472	0.195312	0.204742	0.469243	0	PATATIN-like protein
Calam.13G062400.14	0.0836856	0	0	0	0	2.69394e-05	0.00790071	0	RING/U-box superfamily protein
Calam.01G095800.4	0.186996	0.291796	0.313692	0.196469	0.16282	0.204592	0.204776	0.579029	Transcription initiation Spt4-like protein
Calam.05G049100.3	0	0.107426	0.523567	0.206285	4.45122	0.646098	0.401093	0.42183	sodium/calcium exchanger family protein / calcium-binding EF hand family protein
Calam.03G178500.6	0	0.0936396	0	0.01995	0	0.535527	0.404131	0	hypothetical protein
Calam.06G191700.3	0.274567	0.135937	0.77913	0.342189	0.58534	0.237202	0.526314	0.0972335	DREB2A-interacting protein
Calam.11G168400.1	5.65796	19.8364	30.0345	38.9654	50.2158	8.86905	10.7453	10.783	Domain of unknown function (DUF23)
Calam.09G081700.3	0.96698	1.7433	1.61322	1.96805	0	1.05291	1.79482	1.5461	Chaperone DnaJ-domain superfamily protein
Calam.05G202400.1	16.59	39.4006	85.2354	71.6632	97.6239	56.2153	35.0541	100.545	UDP-glucose:flavonoid 3-o-glucosyltransferase
Calam.13G010000.1	10.3699	14.3341	10.5922	11.2034	7.28865	15.3593	16.1507	11.2397	Transducin/WD40 repeat-like superfamily protein
Calam.05G023900.4	0.319927	0	0.349253	0.462876	0.260505	0.875345	2.08746	1.88318	RNI-like superfamily protein
Calam.13G001000.1	0	0	0	0.126091	0	0	0	0	lipid transfer protein
Calam.12G125800.3	0	4.41866e-06	0.10953	0	0	0	0	0.11314	Disease resistance protein (CC-NBS-LRR class) family
Calam.08G024600.3	2.79213	7.72702	4.69866	2.78747	1.23047	2.93725	3.96394	3.63553	Mitochondrial ribosomal protein L27
Calam.03G073400.2	3.74265	3.97281	0.392569	1.40697	4.29792	7.49571	2.92919	2.1342	ACT domain repeat
Calam.12G191500.2	1.06406	0.382214	1.12081	1.10537	4.45686	5.36762	2.28805	0.157701	Pyridoxal phosphate (PLP)-dependent transferases superfamily protein
Calam.06G145000.2	0	0.0322129	0.124394	0	0.142756	0.217215	1.0166	0.0250417	pleiotropic drug resistance
Calam.11G120600.1	0.562523	1.22974	0.229708	0	0	1.12964	0	0.293562	hypothetical protein
Calam.13G002000.1	2.00507	5.40758	0	0.0433512	0.0244216	0.355008	0.0708463	0.0349451	Protein of unknown function (DUF506)
Calam.01G271800.1	10.729	20.1217	1.13161	12.6205	0	17.1775	43.977	4.34773	acetyl CoA:(Z)-3-hexen-1-ol acetyltransferase
Calam.07G019300.9	0.315895	0.467123	0.278669	0.240812	0.191177	0.191904	0.551273	0.11544	DNA repair and meiosis protein (Mre11)
Calam.03G034100.1	3.70485	4.3945	4.68947	5.2643	1.97085	8.34716	5.85432	6.62342	F-box and associated interaction domains-containing protein
Calam.14G194300.7	0	5.41511e-06	2.64438e-05	1.27812e-06	0	2.7162e-05	9.34545e-07	7.83688e-05	UDP-Glycosyltransferase superfamily protein
Calam.12G215400.2	0.999342	0.767665	0.81698	1.06693	0	0.922915	0.218578	0.45797	embryo defective
Calam.12G082900.1	0	0	0.17822	0	0	0	0	0.451683	hypothetical protein
Calam.03G046900.1	0.358294	1.52383	0.370945	5.6866	0.0738171	22.9691	37.2377	0.207086	Protein of unknown function, DUF617
Calam.08G192600.1	8791.12	9741.62	1501.95	2483.47	6.17618	148.838	34.1199	39.7297	photosystem I subunit O
Calam.02G193500.1	13.8975	8.94686	13.9234	13.2667	14.5194	3.20146	2.0654	1.71	AGC (cAMP-dependent, cGMP-dependent and protein kinase C) kinase family protein
Calam.08G137100.8	0	0	0.0959816	0	0.208672	0	0	0	Protein of unknown function (DUF3527)
Calam.15G069400.5	0	0	0	0	0	3.25083	1.9274	0	P-loop nucleoside triphosphate hydrolases superfamily protein with CH (Calponin Homology) domain
Calam.07G155400.1	4.74224	6.61882	8.85179	7.93156	4.0621	9.69543	9.50773	11.8298	DDE superfamily endonuclease domain containing protein
Calam.02G042300.3	5.13238	2.43717	5.84897	6.24612	2.72516	6.79483	8.8642	5.50451	DUF4504 domain containing protein
Calam.12G040900.3	3.67839	5.45726	6.47264	6.8858	2.94274	2.68248	4.65523	6.06253	Calmodulin binding protein-like
Calam.14G199800.1	27.5285	24.3008	49.4077	52.388	41.0179	51.831	47.772	52.8446	Ras-related small GTP-binding family protein
Calam.04G118800.2	2.49664	5.50781	1.96898	1.51343	3.20577	2.97996	3.00823	0.0024069	AICARFT/IMPCHase bienzyme family protein
Calam.17G121200.4	0.840318	1.00153	1.50001	2.2772	2.70981	0.443917	0.414253	0.43509	Calcium-dependent lipid-binding (CaLB domain) family protein
Calam.14G183200.5	0	0.276083	5.16272e-09	1.40653e-09	0	0	0	0	Leucine-rich repeat protein kinase family protein
Calam.10G154400.1	0.281911	1.63713	4.28711	1.58829	1.08634	1.72441	4.46731	0.546268	Probable membrane-associated kinase regulator
Calam.15G003500.1	0.0476353	0.0923245	0.106815	0.24396	0.106145	0.21311	0.176307	0.182588	Rrp15p domain containing protein
Calam.02G073300.5	0	0	0	0	0	5.42486e-08	0	0	BRI1-associated receptor kinase
Calam.17G135400.2	1.92737	2.19429	1.96841	1.55401	0.367981	2.13966	1.85235	2.22564	calcium dependent protein kinase
Calam.12G009900.1	1.48032	1.23932	4.29775	4.05107	5.63517	4.84731	5.38816	9.71894	Protein kinase superfamily protein
Calam.03G054600.6	1.27316	2.28868	0.433086	2.6895	0.177449	3.72257	2.14913	0.167812	K+ uptake permease
Calam.01G148600.1	0.0430747	0.264691	0.523508	0.330054	0.13449	10.0247	32.8327	0	NAD-dependent glycerol-3-phosphate dehydrogenase family protein
Calam.15G054600.1	0	0	0	0	0	0	0	0	Pentatricopeptide repeat (PPR) superfamily protein
Calam.02G044700.8	0.817536	3.10469	5.62418	4.5059	1.44502	0.107826	0.115576	0	NB-ARC domain-containing disease resistance protein
Calam.10G057800.1	0	0	0	0	0	0	0	0	hypothetical protein
Calam.11G081000.2	0	0	0	0	0	0.215948	1.18059	0	glycosyl hydrolase 9B7
Calam.01G164700.1	0	0	0	0	0	0	0	0	Domain of unknown function (DUF303)
Calam.07G222000.2	0	0	0.0547753	0	0	0	0	0	STRUBBELIG-receptor family
Calam.03G122900.4	2.89869	1.00025	3.44237	4.06203	10.1469	0.615023	1.05111	2.57316	hypothetical protein
Calam.10G148100.1	0.914144	0.408283	1.47716	3.28268	0.26436	0.0392236	0.0988845	0.254758	Transmembrane amino acid transporter family protein
Calam.10G140600.5	0.656685	0.622564	0.989075	0.779046	0.827619	0.763698	0.39937	0.310157	basic region/leucine zipper transcription factor
Calam.05G031800.1	0	0.046506	0	0.0487145	0	0.384624	0.556929	0	Calcium-dependent lipid-binding (CaLB domain) family protein
Calam.S000220.1	34.5014	22.4341	29.1179	31.6628	21.4421	27.2485	29.5225	18.5624	hypothetical protein
Calam.10G121500.1	0.115479	0.223798	0.0696861	1.15512	1.13873	0.233845	0	0.151169	hypothetical protein
Calam.15G051300.1	0.185589	1.25321	0.181663	0.880034	0.492979	2.62179	1.73483	0.0121129	Cyclopropane-fatty-acyl-phospholipid synthase
Calam.16G200100.1	0	0.814057	0	0	0	0	0	0	BTB-POZ and MATH domain
Calam.03G029600.1	0.384968	0.901615	1.35256	5.04948	1.43108	2.68707	1.30162	3.52705	Plasma-membrane choline transporter family protein
Calam.15G005400.1	8.56209	13.9362	21.3632	23.0311	13.2144	16.2262	15.2244	25.3524	staurosporin and temperature sensitive 3-like b
Calam.02G126500.1	0.3923	1.04556	2.59244	0.966961	2.01909	0.569346	0.383752	0.195916	phragmoplast orienting kinesin
Calam.01G050900.1	65.7098	151.833	155.405	127.302	121.267	108.493	103.923	186.084	cytosolic ribosomal protein S15
Calam.13G025800.3	5.64905	1.84428	3.05504	7.55825	6.98274	0.00329464	0.00211057	1.41681	SWAP (Suppressor-of-White-APricot)/surp domain-containing protein
Calam.02G078000.1	1.14152	0.742913	1.5183	1.60451	0.768613	0.904024	0.73411	2.04327	Pentatricopeptide repeat (PPR) superfamily protein
Calam.08G133600.1	2.03142	1.65065	42.7013	8.6704	7.68518	5.15461	0.946766	13.4588	conserved hypothetical protein
Calam.12G098700.3	0	0	0	0	0	0	0	0	Sulfite exporter TauE/SafE family protein
Calam.04G166100.3	0.263647	0.260727	0.729847	1.28151	0	0.349609	0.814263	0.29295	Protein kinase protein with adenine nucleotide alpha hydrolases-like domain
Calam.08G161900.1	26.9741	365.948	155.155	82.7982	91.4118	84.271	88.4022	24.8803	histone H2A
Calam.04G218000.3	4.4298e-10	0	0	0	0	0	0	0.0186108	Fibronectin type III domain-containing protein
Calam.04G179300.2	0.0555842	0.0641636	0.139774	0.16969	0.248435	0.329786	0.500035	0	COG4 transport protein domain containing protein
Calam.01G096400.1	22.5436	35.9472	51.9538	35.6633	33.6686	44.4238	61.5135	53.2176	Mov34/MPN/PAD-1 family protein
Calam.07G177000.2	0	0	0.189675	0	0.548402	0	0	0	MATE efflux family protein
Calam.15G098500.1	0.852835	1.25703	0.417697	1.0195	0.0655711	2.37227	2.98211	0.213681	protamine P1 family protein
Calam.08G169100.4	1.0147	1.01319	1.85355	1.75671	1.08603	1.70166	1.25098	2.93666	arogenate dehydratase
Calam.14G138800.2	1.37326	2.21767	1.34073	1.53596	1.49006	1.61987	1.59448	1.56574	Protein of unknown function (DUF1664)
Calam.06G100000.1	59.5991	30.7236	7.55036	19.6609	0.00270358	16.8768	5.13223	8.01685	SMAD/FHA domain-containing protein
Calam.05G122000.1	0.644292	0.26651	1.86682	1.39215	1.26322	1.02973	1.0811	1.60292	MUTS-homologue
Calam.14G057600.2	3.05315	3.93276	7.70315	5.82015	7.92856	4.81697	6.22153	6.12079	Adaptor protein complex AP-1, gamma subunit
Calam.07G186200.2	0.260099	0.689577	1.27786	0.556743	2.90983	0.432529	0	0.566427	GTP-binding protein Obg/CgtA
Calam.12G170700.2	3.27501	6.47031	12.5887	9.89906	8.12931	3.64266	8.40985	9.94051	stomatal cytokinesis defective / SCD1 protein (SCD1)
Calam.07G067600.1	314.19	295.308	259.472	277.638	185.666	204.274	227.163	336.659	thioredoxin H-type
Calam.02G121500.1	9.88637	14.9416	16.94	15.9244	10.9248	12.7833	17.2287	17.5062	conserved hypothetical protein
Calam.17G128100.4	0	0	0.228587	0.147281	0.380348	0	0.496338	0.693258	NAD(P)-binding Rossmann-fold superfamily protein
Calam.04G023600.2	0.238141	1.85681	1.79714	1.85229	4.14567	0.822362	0.917331	0.493089	Kinesin motor family protein
Calam.01G064900.3	0.290427	0.141354	1.82563	0.687375	1.26309	0.930244	1.19511	0.888366	dehydroquinate dehydratase, putative / shikimate dehydrogenase, putative
Calam.16G014100.6	1.42241	1.16615	1.41433	2.22248	1.09191	0.383475	0.408343	1.83613	Homeobox-leucine zipper family protein / lipid-binding START domain-containing protein
Calam.14G145100.2	0.700988	1.3227	4.63412	4.31223	3.41076	0.787356	0.592326	0.088449	Protein kinase superfamily protein
Calam.06G226200.2	0.438663	0.199814	0.546347	0.58488	0	0.204489	0	0	conserved hypothetical protein
Calam.14G174500.1	7.7556	10.5128	3.69238	10.2721	4.14107	76.6135	39.9307	4.10644	Protein of unknown function (DUF506)
Calam.08G035800.1	0.0522527	0	0	0.136153	0	0.51866	1.82928	0.0808564	white-brown complex homolog protein
Calam.16G063900.6	0	0	0	0	0	0	0	0	Polyketide cyclase / dehydrase and lipid transport protein
Calam.16G094100.1	24.9504	33.5902	53.1034	71.3028	29.4221	76.6958	94.2004	73.9494	conserved hypothetical protein
Calam.10G018100.1	11.0203	12.2414	20.0107	20.0517	13.4546	39.6046	43.6249	26.5559	ORMDL family protein
Calam.13G168700.6	6.32115	7.36216	6.66859	9.48676	15.5353	14.9188	13.7377	10.6871	geranyl diphosphate synthase
Calam.03G026500.3	0.0239992	0.0685498	0.0314844	0.065935	0	0.0400896	0.30183	0.078001	conserved hypothetical protein
Calam.07G213000.1	0.0945129	2.07807	2.54973	0.802062	1.19977	0.462722	0.49252	0.107303	P-loop nucleoside triphosphate hydrolases superfamily protein with CH (Calponin Homology) domain
Calam.14G130200.1	14.9353	32.5981	16.4913	15.7526	14.896	21.7693	25.7557	22.4092	Lojap-related protein
Calam.02G095600.2	3.82499	0.88708	0.942613	0.545177	0	2.42197	0.865249	0	thiaminC
Calam.04G000200.1	0	0	0	0	0	0	0	0	zinc ion binding;nucleic acid binding
Calam.12G126900.1	0.958975	1.46796	3.88155	2.34242	3.93882	3.06889	5.19176	0	DZC (Disease resistance/zinc finger/chromosome condensation-like region) domain containing protein
Calam.03G118700.23	2.32008e-09	9.55826e-05	0.00123523	0.000452321	0	0.733257	1.09253	0.0809631	conserved hypothetical protein
Calam.01G122200.1	1.77825	1.88813	1.58387	0.572417	0.956282	24.4187	10.479	29.1527	myo-inositol-1-phosphate synthase
Calam.09G020700.1	15.0986	8.52427	12.4197	20.4753	17.8513	16.6161	12.0516	27.639	thiamin pyrophosphokinase1
Calam.03G078700.1	68.277	50.4046	9.8442	17.7753	3.63178	13.3262	17.2641	5.99019	DUF3067 domain containing protein
Calam.10G041700.1	0.167034	0.443844	0.371151	0.459605	1.40348	0.717938	1.50245	0.54165	H(+)-ATPase
Calam.01G101300.1	13.1707	13.3732	8.63908	24.5127	5.30111	9.97073	14.0123	7.18001	Inositol 1,3,4-trisphosphate 5/6-kinase family protein
Calam.06G256100.2	0.334173	0	0	0	0	0	0	0.0872521	xylem serine peptidase
Calam.11G083400.1	6.35545	16.2635	0.0105625	0.150683	0.273809	43.5137	7.23407	0.0858019	glyoxal oxidase-related protein
Calam.09G019700.5	0.0935974	0.299607	0.474586	0.947023	0.65465	0.566303	0.328229	0.0464829	SPX (SYG1/Pho81/XPR1) domain-containing protein
Calam.05G108100.4	0	1.81837	0.837275	0	4.96521	0.0145045	2.34334	1.67263e-06	conserved hypothetical protein
Calam.06G251300.1	75.6032	92.217	36.1411	37.8258	27.7257	38.6343	78.3316	55.7742	Transketolase
Calam.08G033300.1	1.85511	10.5057	24.3288	24.2597	14.9209	12.1235	14.5868	9.99555	hypothetical protein
Calam.04G111000.1	7.20674	7.12259	11.8202	9.87065	7.00172	15.4097	15.873	13.5672	Clathrin adaptor complexes medium subunit family protein
Calam.12G193200.2	3.87467	0.714899	3.36771	4.02154	2.76996	1.85783	2.06861	7.01556	FAR1-related sequence
Calam.12G075400.1	2.69863	3.02192	5.4071	5.28979	0.655227	1.07819	4.59526	1.13664	Plant protein of unknown function (DUF247)
Calam.04G126100.3	0.533473	0.559151	0.589059	1.53173	0	1.6446	3.07575	1.03463	5'-3' exonuclease family protein
Calam.09G108000.2	2.17409	0.769445	12.2381	9.18441	3.48338	5.20612	1.51675	17.9306	WEB family protein At5g16730, chloroplastic
Calam.12G185200.1	0	0	0	0	0	0	0	0	Protein kinase superfamily protein
Calam.09G053100.6	0	0.0549184	0.208526	0.234748	0	0.044612	0.113827	0.0869739	Remorin family protein
Calam.09G151100.4	1.82243	1.4297	1.51363	1.08248	0.409239	1.58748	1.664	0.931599	kinase interacting family protein
Calam.08G118700.4	0	0	0.0966745	0	0	0.105494	0.101253	0	BR enhanced expression
Calam.12G108700.1	8.01531	9.28902	11.0406	8.83056	7.25936	7.20866	8.10484	9.76329	ATP-dependent peptidases;nucleotide binding;serine-type endopeptidases;DNA helicases;ATP binding;damaged DNA binding;nucleoside-triphosphatases
Calam.17G061800.5	0.14455	0.16554	0.069233	0.0550415	0.0801925	0.231793	0.460428	0.307756	dentin sialophosphoprotein-related
Calam.17G094900.2	0.698253	0.642484	0.51907	0.750999	0.961366	1.25874	0.519187	3.46131	alpha/beta-Hydrolases superfamily protein
Calam.14G052800.1	0.315004	2.78049	7.58598	5.67753	7.73789	1.35644	2.67841	3.86629	glucosyl transferase family
Calam.06G121000.1	0	0	0	0	0	0.143277	0.290826	0	hypothetical protein
Calam.01G073700.1	19.022	22.3243	29.3861	38.9739	37.6265	37.4535	40.913	48.0402	serine carboxypeptidase-like
Calam.12G218200.1	0.447238	0.0818492	0	0	0	0	0	0	HISTIDINE BIOSYNTHESIS 6B
Calam.02G056800.1	0	0	0	0	0	0	0.176229	0	hypothetical protein
Calam.04G019800.2	29.8603	36.2994	44.8222	44.4933	24.7176	80.7685	81.6307	61.4913	conserved hypothetical protein
Calam.06G041900.1	223.331	186.871	642.082	476.016	346.692	182.042	173.775	296.487	hypothetical protein
Calam.16G034300.3	21.0306	14.5677	8.09286	16.5948	11.4445	16.5712	19.1869	15.8897	Protein of unknown function (DUF1639)
Calam.08G204000.2	0.870651	0.992661	0.760609	1.39481	0	2.73471	2.68238	1.81154	Sterile alpha motif (SAM) domain-containing protein
Calam.04G090800.10	0.125449	0.305073	0.194901	0.76994	0.122126	0.289887	0.230049	1.50104	RING/U-box superfamily protein
Calam.10G073200.2	0.351318	0.648621	1.63102	1.16336	1.01127	2.5531	2.49938	0.963019	EamA-like transporter family
Calam.06G267600.8	2.57004	1.84973	3.66909	3.40953	1.71019	4.67925	4.37216	3.6196	nucleotidyltransferases
Calam.04G193900.1	17.2104	14.9419	20.7946	10.2057	5.439	24.9829	18.2103	14.5331	hypothetical protein
Calam.01G109200.1	0.633055	2.19586	2.38614	2.36692	0	0.88049	0.482257	0.626547	alpha/beta-Hydrolases superfamily protein
Calam.12G014300.1	5.37779	13.7008	17.0002	11.0607	8.32985	15.2422	11.2027	10.8339	RING domain ligase1
Calam.01G064700.1	5.65934	5.67014	9.05968	8.04392	5.7495	7.98353	9.24167	6.2229	BRCT domain-containing DNA repair protein
Calam.10G074400.2	0	0.0635807	0	0.0600013	0	0.0536232	0	0.130411	Nucleotide/sugar transporter family protein
Calam.01G189500.1	13.3716	4.36933	0.866273	3.45381	1.17737	1.85983	3.61133	5.04534	cytochrome P450, family 81, subfamily D, polypeptide
Calam.12G129900.1	1.40729	0	2.46563	8.4906	0.424587	0	0.383732	0.315967	plastid developmental protein DAG, putative
Calam.10G112400.1	0	0	0	0	0	0	0	0.423816	cytochrome P450, family 76, subfamily C, polypeptide
Calam.01G054100.13	0	0.286201	0	0.323614	0.23742	0	0	0.413154	Dyggve-Melchior-Clausen syndrome protein domain containing protein
Calam.06G098300.3	2.68304	3.70468	5.07125	4.50041	4.8576	4.168	6.2766	7.41587	dgd1 suppressor
Calam.16G011700.1	2643.59	2856.46	836.411	1169.77	54.3037	217.945	77.5408	82.0627	photosystem I subunit H2
Calam.05G130500.1	2.12839	0.268217	3.49951	2.22135	0	2.66587	2.29735	3.06817	ENHANCED DOWNY MILDEW
Calam.02G025300.1	0	0	0	0	0	0	0	0	Ankyrin repeat family protein
Calam.13G175100.1	0	0	0	0	0	0	0.249149	0	basic helix-loop-helix (bHLH) DNA-binding superfamily protein
Calam.01G033100.2	0.253233	0.453153	9.82554	0.743064	6.14061	0	1.56903	0.651015	phloem protein 2-B11
Calam.04G249600.1	0	0.0409289	0	0	0.010412	0	0.0437071	0.0125883	P-glycoprotein
Calam.02G127400.2	1.48577	2.56167	3.85307	6.3633	3.99821	0.308534	1.53891	0	TRAF-like family protein
Calam.08G027400.4	0.0507952	0.262869	0.29712	0.364357	0.289016	0.142857	0.473522	0.154283	3-oxo-5-alpha-steroid 4-dehydrogenase family protein
Calam.06G134100.1	1.31056	14.0801	17.4205	20.3115	5.5852	10.3939	16.4044	3.03872	P-loop containing nucleoside triphosphate hydrolases superfamily protein
Calam.06G089400.3	0.0500938	0.0764384	1.03381	0.362402	1.35014	0.474426	0.528072	1.50521	hexokinase-like
Calam.16G112300.1	0	0	0.240069	0	0	0.147192	0.187412	0	Nodulin MtN3 family protein
Calam.07G087400.1	0	3.44003	0.251448	0	0.406625	0.462866	2.35922	0	NAD(P)-binding Rossmann-fold superfamily protein
Calam.14G028700.1	0.0697668	0.256958	1.8951	1.99301	1.76039	1.50541	2.70011	4.35184	ACT domain repeat
Calam.17G126300.1	1.04332	0.157018	0.733337	1.13044	0	0.789371	0.19753	0.244751	DA1-related protein
Calam.09G089200.1	0	0	11.2227	0	30.6836	0	0	0.200455	RmlC-like cupins superfamily protein
Calam.02G071100.3	6.92217	0.92003	0.321655	0.0243307	0	0.400242	0.285814	0	Leucine-rich repeat protein kinase family protein
Calam.06G170400.1	4.37273	4.31804	7.14389	7.18791	5.85807	8.44074	7.78315	8.1048	Nuclear pore complex protein
Calam.01G144500.3	0.276572	2.01556	0.666503	1.68743	0.740719	0	0.254945	0.790093	conserved hypothetical protein
Calam.17G112300.1	0	0	0.309041	0	1.44818	0.509207	0.551218	0	Lateral organ boundaries (LOB) domain family protein
Calam.06G022500.1	0.182468	0.0911435	0.521024	0.118389	0.985718	0.226546	0.107543	0.289707	NB-ARC domain-containing disease resistance protein
Calam.06G127600.1	14.8	43.5139	42.3513	35.964	38.8719	25.5174	32.1914	44.7375	Ribosomal protein L11 family protein
Calam.03G156300.1	31.2024	44.2076	46.7773	40.4481	33.4628	53.676	58.0014	51.4978	DEA(D/H)-box RNA helicase family protein
Calam.05G167300.3	0.537403	1.857	1.77427	1.32009	0.392547	1.44601	10.7496	1.80945	Cysteine proteinases superfamily protein
Calam.13G128700.1	171.828	73.2176	46.9894	73.1202	18.4953	87.0262	71.7125	55.6237	fibrillin
Calam.14G000600.2	0.430412	0	0	0.587532	0	0	0	0	EF hand calcium-binding protein family
Calam.16G185000.3	8.85406	4.05332	4.3435	3.17196	7.71369	11.4124	2.67748	5.09775	KNOTTED1-like homeobox gene
Calam.09G097400.1	124.455	119.05	373.194	350.64	424.106	168.951	205.469	233.606	cystatin B
Calam.16G182000.1	0.448744	0.271903	1.61891	0.013398	4.75196	0.018306	0.0442669	0.0162618	Plant protein of unknown function (DUF247)
Calam.12G055700.1	6.67624	8.09667	10.648	8.97777	6.2997	12.6685	11.9375	11.2423	transducin family protein / WD-40 repeat family protein
Calam.14G117800.1	0.102966	0.0857934	0.0335429	0.156185	0.0522488	0.50537	1.48719	0.0768612	hypothetical protein
Calam.S002680.4	0.388212	0	0.900893	0.581902	0.707249	0.828517	0.750253	0.892288	Protein kinase superfamily protein
Calam.10G168500.7	0	0	0	0.206491	0	0	0.0960199	0.0635814	VIRE2 interacting protein
Calam.08G120700.4	0	0	0.607129	0	0.00644261	0.672496	0.471071	0	Lateral root primordium (LRP) protein-related
Calam.12G194300.1	58.107	27.638	35.0682	40.8575	25.0666	30.0856	43.1547	37.5804	hypothetical protein
Calam.01G113500.1	0	0	0	0	0.121499	0	0	0	phospholipase A 2A
Calam.10G170600.2	46.1147	20.3791	12.5991	30.1607	13.0339	98.9701	43.2192	96.2064	Major Facilitator Superfamily with SPX (SYG1/Pho81/XPR1) domain-containing protein
Calam.13G174200.1	0.677958	0.712123	0.690453	0.570653	0.359279	1767.84	1434.75	0.629819	fatty acid hydroxylase
Calam.06G150100.1	59.0324	16.8383	72.1191	92.7795	60.3202	110.81	53.3255	2.51535	Peroxidase superfamily protein
Calam.06G199500.1	0.642088	0.814435	3.43069	2.33258e-07	0.289579	0.631026	4.20316	3.20503	RNI-like superfamily protein
Calam.02G103800.4	1.57391	1.71923	0.95205	0.997828	0.387576	1.8871	1.61006	0.997033	homolog of yeast sucrose nonfermenting
Calam.08G168700.1	26.3481	121.118	181.095	104.213	118.348	60.3632	160.709	82.1263	ascorbate peroxidase
Calam.08G118000.2	0.0570947	0.185657	0.462127	0.193271	0.503042	0.120082	0.0570042	0.210367	hexokinase-like
Calam.16G034200.5	1.7555	1.68139	1.63837	1.33694	0.203985	0.4659	0.654098	1.79736	FMN binding
Calam.16G013300.1	1.77418	2.00491	0.0648431	0.184356	0.0955784	0.307165	0.330766	0.0711959	wall associated kinase-like
Calam.04G236100.1	12.6997	18.5636	26.7867	25.8256	21.5257	27.0718	32.8708	32.0198	cytochrome c oxidase
Calam.16G009700.1	0	0.164039	0.801322	0.868328	0	1.45402	4.05451	0.0169173	sulfate transporter 3;4
Calam.14G138900.1	12.7767	4.56516	1.28033	1.6243	1.51611	4.53748	1.28884	6.25229	WRKY DNA-binding protein
Calam.08G030900.1	0.0460129	0.460252	1.46391	0.756163	1.19335	0.398995	1.11461	0.603858	AINTEGUMENTA-like
Calam.11G054200.4	0.096387	0.104329	0.728235	0.106355	0.404717	0.283507	1.30309	0.658116	anaphase promoting complex
Calam.16G091600.1	57.7778	83.5335	109.411	99.1325	61.6504	64.7825	84.7613	64.2684	Inorganic H pyrophosphatase family protein
Calam.09G027600.6	0.359773	0.910936	0.276346	0.612189	0.668931	0.804561	0.75383	1.90734	sequence-specific DNA binding;sequence-specific DNA binding transcription factors
Calam.13G002600.1	45.1177	88.9935	28.0427	40.4695	13.4033	56.9318	64.0742	56.7095	hypothetical protein
Calam.08G030600.1	5.93718	5.87521	9.21799	13.6974	1.00545	25.4953	23.8195	13.7672	UDP-Glycosyltransferase superfamily protein
Calam.13G053200.1	25.1212	19.7335	37.0893	36.0001	26.6535	46.8207	40.4345	58.6586	ARM repeat superfamily protein
Calam.03G079600.2	1.81155	1.65327	3.28179	4.72572	1.03312	1.3875	2.51705	4.82104	Nucleoporin autopeptidase
Calam.06G080300.1	33.9389	74.3993	101.301	84.5041	65.9711	203.618	286.202	90.1236	hypothetical protein
Calam.17G080600.3	0.359818	0.413543	0.42041	0.0977093	0.178757	0.401711	0.659879	0.0887374	Double Clp-N motif protein
Calam.09G097800.1	93.5701	83.3505	30.052	54.508	8.73617	59.7918	59.5105	50.4161	Chaperone DnaJ-domain superfamily protein
Calam.05G004500.3	2.61326	5.68574	4.02807	7.21381	6.7009	9.21348	25.7033	8.71225	allantoate amidohydrolase
Calam.14G195600.1	74.277	206.657	99.104	73.3136	38.9328	133.412	116.815	50.2419	Histone superfamily protein
Calam.05G013100.1	11.4087	10.6226	4.34992	7.4914	1.81371	6.92795	4.64464	4.94065	pentatricopeptide (PPR) repeat-containing protein
Calam.03G038100.2	0	0.194738	0.38167	1.77485	21.2095	0.0589708	0	0.328042	Cytochrome P450 superfamily protein
Calam.06G028100.1	0.0101092	0.868036	0.171573	1.35236	0.0468448	6.14598	4.81273	0	UDP-glucosyltransferase 73B2
Calam.06G221000.4	0.553809	1.9799	4.45165	3.54459	5.09439	1.27058	1.31668	5.77155	uridine 5'-monophosphate synthase / UMP synthase (PYRE-F) (UMPS)
Calam.01G108300.2	0.436619	0.0520145	0.0891344	0	0.204825	0.621589	0.196187	0.0737936	Haloacid dehalogenase-like hydrolase (HAD) superfamily protein
Calam.05G248200.1	0	0	0	0	0	0	0	0	nonsense-mediated mRNA decay NMD3 family protein
Calam.05G070000.2	2.81616	4.16421	2.81893	6.71257	1.19968	0.839884	0.502698	4.43983	S-locus lectin protein kinase family protein
Calam.04G038500.1	0.107886	0.562774	0.798711	0.94566	0.487018	1.38057	1.09697	0.277022	methyl esterase
Calam.04G181200.1	4.96007	5.39949	7.85355	8.01973	5.52901	8.12252	10.885	14.4076	CDPK-related kinase
Calam.14G127400.1	0.319369	0.072226	0	0.0383696	0	0.20303	0	0.138864	magnesium ion binding;thiamin pyrophosphate binding;hydro-lyases;catalytics;2-succinyl-5-enolpyruvyl-6-hydroxy-3-cyclohexene-1-carboxylic-acid synthases
Calam.09G078800.2	32.4252	69.192	42.6924	41.2965	30.1667	42.3382	43.004	48.3601	translocon at the inner envelope membrane of chloroplasts
Calam.06G214800.1	0.688293	0.543776	0.344683	0.722344	0	0.416789	0.362123	0	NYC1-like
Calam.05G202300.3	0	0.584835	0.168813	0.115431	0	0.23058	0.231705	0.296188	Polynucleotidyl transferase, ribonuclease H-like superfamily protein
Calam.09G056700.3	0.244791	1.16298	0.541618	0.504954	0	0.4408	0.0481112	2.49436	P-loop containing nucleoside triphosphate hydrolases superfamily protein
Calam.16G151200.1	10.8385	3.43967	7.69179	14.6321	8.7394	2.01543	0.467405	0	alpha/beta-Hydrolases superfamily protein
Calam.11G036600.1	0.0522354	0	0.0653079	0.0725675	0.491375	0	0	0	RING/U-box superfamily protein
Calam.04G213400.1	0	0	0.348071	0.168219	0.540671	0.137314	0.115196	0	LOB domain-containing protein
Calam.11G123600.1	0.653166	0.110919	0	0	0	0.0131435	0.0649119	0	cysteine-rich RLK (RECEPTOR-like protein kinase)
Calam.02G099100.3	0.501977	0.767365	4.84353	1.29912	0.941284	0.198612	1.43182	1.49994	vamp/synaptobrevin-associated protein 27-2
Calam.05G032300.2	0.0399362	0.611319	0.508351	0.290583	0	0.497043	0.690696	0.215354	HMG-box (high mobility group) DNA-binding family protein
Calam.03G035700.11	0.0495806	0.123431	0.284913	0.0909052	0.149491	0.960675	0.508957	0	basic helix-loop-helix (bHLH) DNA-binding superfamily protein
Calam.14G111800.1	0	0	0	0	0	0.891531	0	10.2292	oleosin
Calam.06G213300.1	23.522	39.3464	22.276	27.87	9.48818	20.8802	26.8284	32.6018	Bacterial sec-independent translocation protein mttA/Hcf106
Calam.02G149000.1	17.3984	13.0952	24.2498	25.3419	5.76961	1.52248	2.41812	1.09455	Plant protein of unknown function (DUF828) with plant pleckstrin homology-like region
Calam.08G067000.15	0.222095	2.12268e-06	0.25436	0.115778	0	0.502719	0.336249	0	Chaperone DnaJ-domain superfamily protein
Calam.04G138300.1	0	0	0	0	0	0.168584	0.434784	0	hypothetical protein
Calam.08G149400.10	0.0619479	0	0	0.0722893	0	0	0	0.147339	TRAM, LAG1 and CLN8 (TLC) lipid-sensing domain containing protein
Calam.14G055000.3	0.00655811	0.651961	1.49118	0.957523	0.235299	2.02409	0.051825	0.0270138	RNI-like superfamily protein
Calam.11G030500.1	7.42262	13.4761	33.185	16.8205	17.0578	13.8151	16.9212	18.7174	transcription activators
Calam.07G105700.1	36.2405	37.9394	48.7085	50.742	30.918	51.2047	51.5746	45.0499	casein kinase I-like
Calam.07G176100.1	0	0	0	0	0	0	0	0	glutamate receptor 2.6
Calam.10G124400.1	2.9856	2.30875	8.0652	4.98537	2.45569	7.37623	3.51502	3.43164	Ubiquitin carboxyl-terminal hydrolase family protein
Calam.06G132300.12	0.00195966	0.00380409	0.0501073	0.0157677	0	7.76201e-06	0.000331921	0.0372293	vacuolar proton ATPase A1
Calam.13G102200.2	0	0	0	0.0819381	0	0	0	0	HXXXD-type acyl-transferase family protein
Calam.09G050800.1	0.284579	0.499628	34.8272	1.12957	7.03206	0.113306	0.272181	0.0577401	Plant protein of unknown function (DUF869)
Calam.07G062600.2	0.0765597	0	2.65617	0.402439	0.285425	0.317842	0.373572	0.646541	PYRIMIDINE
Calam.10G030400.2	1.12995	5.30002	4.64546	2.5889	14.7828	2.40325	0.807969	11.2506	cellulose-synthase like D2
Calam.11G129300.4	2.5096	4.52701	2.35862	2.81748	1.17484	2.18068	3.38585	2.63479	casein kinase II, alpha chain
Calam.11G068700.9	0.00593866	0.206089	3.24974	2.05176	0.0716597	0	0.292899	0	mechanosensitive channel of small conductance-like
Calam.14G194400.4	0.99583	1.64096	2.4413	0.678618	1.69915	0.898829	4.63286	1.38827	embryo defective
Calam.07G154100.2	0.800309	1.42715	1.29391	2.18662	1.71354	2.41878	3.47214	2.46162	prephenate dehydrogenase family protein
Calam.01G129600.1	33.2672	55.486	14.9183	41.8431	20.0102	163.929	95.0828	3.32948	conserved hypothetical protein
Calam.15G009300.3	0	0.389911	0	0	0	0	0	0	AAA-type ATPase family protein
Calam.06G000100.1	0	0	0	0	0	0	0	0	zinc ion binding;nucleic acid binding
Calam.14G063900.1	0	0	0	0.052636	0.024586	0.0540814	0	0.0319231	nitrate transporter2.5
Calam.11G048500.2	28.4862	23.1406	29.0145	26.6825	18.6473	33.8384	32.6581	28.4838	global transcription factor group A2
Calam.07G061800.1	0.280775	1.25283	0.179131	16.9027	0.70005	5.42409	1.25373	0.0395401	Nuclear transport factor 2 (NTF2) family protein
Calam.S001120.1	0.62426	0.990671	6.03302	3.98515	1.89412	1.84255	2.08482	2.3472	HVA22 homologue A
Calam.04G110200.1	1.70225	1.27932	0	0.309104	0	0	0	0	hypothetical protein
Calam.11G110100.9	0.361525	0.464282	0.883699	0.710754	0.507388	1.79496	1.17283	0.638959	Sec14p-like phosphatidylinositol transfer family protein
Calam.13G069400.12	0	0	0	0	0	0	0	0	S-locus lectin protein kinase family protein
Calam.13G021400.1	50.8594	57.8153	18.1191	26.2011	7.38882	22.4801	20.855	20.3847	alpha/beta-Hydrolases superfamily protein
Calam.07G218900.1	7.46659	7.03756	29.7778	7.996	14.6645	9.6463	6.16464	6.45964	NIMA-related kinase
Calam.12G091200.1	9.10002	11.6685	56.5224	59.9654	31.8227	16.4483	3.07747	28.3976	indoleacetic acid-induced protein
Calam.11G093500.1	0	0.00971286	0	0.0102542	0	0	0	0.0397758	hypothetical protein
Calam.16G107400.1	13.2743	16.0823	32.6295	28.8537	24.2253	27.4366	33.4813	35.6879	clone eighty-four
Calam.13G034800.1	61.9732	93.4772	14.7334	56.0327	34.6162	15.5132	16.5228	22.4743	GRAS family transcription factor
Calam.14G139800.1	9.38468	19.879	17.0283	17.0194	14.1543	8.12869	20.7987	3.68925	glucose-6-phosphate dehydrogenase
Calam.12G142400.2	0.564218	0.255342	12.1424	1.24534	2.07783	0.247445	1.2997	1.46397	Core-2/I-branching beta-1,6-N-acetylglucosaminyltransferase family protein
Calam.06G267600.1	0.00965463	0.0451113	0.0284756	0.0248694	0.0334906	0.0583682	0.0460654	0.0560079	nucleotidyltransferases
Calam.04G032900.1	0.0329655	0.0182755	2.07019	0.0575211	0.617446	0.0263556	0.0638313	0.214233	cytochrome P450, family 87, subfamily A, polypeptide
Calam.04G133000.6	0	0	0.129124	0.0437131	0	0.225181	0.709473	0.48257	transcription regulatory protein SNF5, putative (BSH)
Calam.08G066800.4	0.574792	2.14423	2.07	1.34679	0.278047	0.515194	0.669542	0.822012	DNA replication protein-related
Calam.17G100400.2	0.647316	0.295499	0	0.0541525	0	0	0	0.0893274	Major facilitator superfamily protein
Calam.01G125800.2	0.0226044	0.353928	1.19986	0.798675	0.595439	0.486001	0.47031	0.554318	Leucine-rich receptor-like protein kinase family protein
Calam.04G063900.1	1.27108	12.3704	0.0760384	1.64014	0	10.8674	12.9705	0.0914496	basic pathogenesis-related protein
Calam.17G097500.1	0.276277	0.301158	1.29401	1.08479	0.754683	0.22248	0.796386	0.389252	conserved hypothetical protein
Calam.06G163200.2	2.81351	2.14308	2.97249	2.37384	0.546795	0.581688	1.32947	0.197636	Integrase-type DNA-binding superfamily protein
Calam.06G207200.3	0.0663162	0	0	0	0	0	0	0	F-box and associated interaction domains-containing protein
Calam.12G061700.2	9.56355	9.13534	15.5937	11.9906	9.13802	18.3553	23.4386	20.1438	FRIGIDA-like protein
Calam.08G074100.1	0	0.157537	0.0934874	0	0	0.20078	0.213919	0.00866503	ankyrin repeat family protein
Calam.10G113700.1	0.53378	0.462802	0.130612	0.119326	0	0.328254	0.158562	0.403503	cytochrome P450, family 71, subfamily B, polypeptide
Calam.05G231400.8	0	0.239011	0	0.226357	0.450678	0	0	0	Integrin-linked protein kinase family
Calam.12G029000.1	0	0	0.0175719	0.0239468	2.36108	0	0	0	conserved hypothetical protein
Calam.13G115900.2	0.997138	1.47154	0.177229	0.769576	0	1.00369	0.151706	0	phytochrome interacting factor 3-like
Calam.02G165800.1	3.91684	0.400957	0.259058	0	0	0	0.533621	0.151039	cellulose synthase like G3
Calam.01G061600.3	0.713218	0.533467	1.04535	0.263195	0.748134	2.37135	2.24862	0.931062	nuclear factor Y, subunit C9
Calam.12G022500.1	0.118155	0.324196	0.18127	0.0546431	0.330757	0.365807	0.0923435	72.917	oleosin
Calam.13G073700.1	0	0	0	0	0	0.282454	0.241953	0	hypothetical protein
Calam.10G169400.1	0.015008	0.167982	0.171189	0.59779	1.3447	2.59722	0.245054	38.3719	MATE efflux family protein
Calam.13G135700.2	0	0	0	0	0	0	0	0	Vacuolar protein sorting-associated protein VPS28 family protein
Calam.07G174900.1	0.848258	10.4884	0.667422	11.7891	7.0713	12.7843	10.0167	8.04345	serine carboxypeptidase-like
Calam.02G146100.1	3.35927	1.39962	0.54503	1.53397	2.4471	2.53222	0.14482	1.37217	Acyl-CoA N-acyltransferases (NAT) superfamily protein
Calam.12G082800.1	0.466749	1.69249	2.08854	2.27809	0.841058	0.0563296	0.291705	0.0990159	Cysteine/Histidine-rich C1 domain family protein
Calam.16G057900.1	0	0	0	0	0.0225112	30.3337	20.4815	0	DHHC-type zinc finger family protein
Calam.02G133000.1	0	0	0	0	0	0	0	0.0618431	SGNH hydrolase-type esterase superfamily protein
Calam.09G016200.1	0.206115	2.66008	1.43373	6.10249	5.23519	8.83698	2.67811	19.3233	Protein of unknown function, DUF538
Calam.14G038300.1	2.59549	3.75016	9.5242	7.06635	4.2191	9.53164	12.4718	8.29519	sec7 domain-containing protein
Calam.12G148500.7	0.886709	1.25059	2.33933	1.37773	1.17254	2.04019	2.88657	1.59334	ubiquitin carrier protein
Calam.13G062600.1	33.8684	50.8788	43.4816	50.0761	27.6104	59.9092	73.9015	65.5541	hypothetical protein
Calam.12G073000.4	1.75908	1.68482	4.57877	3.07444	3.98617	1.62112	1.3675	3.34604	XH/XS domain-containing protein
Calam.06G210200.2	12.8911	26.8992	26.8479	25.0561	8.13481	15.3888	23.3915	0.674466	Pectinacetylesterase family protein
Calam.08G170000.1	10.9346	3.24341	33.5089	51.1345	13.9959	21.9037	46.8	48.4829	tetraspanin3
Calam.11G059200.1	13.54	47.3902	43.8713	68.1147	16.4389	24.3935	35.7046	40.8262	conserved hypothetical protein
Calam.08G082200.3	0	1.32394e-05	0	0	0.151748	0.00393884	0.0138982	0	glucan synthase-like
Calam.10G152000.1	0.0118866	0.0801908	0.0155861	0	0.133449	0.57414	0.162446	0.600482	UDP-Glycosyltransferase superfamily protein
Calam.08G118100.2	47.3016	48.5059	63.6739	51.8648	27.8093	56.2797	80.0088	77.8405	transducin family protein / WD-40 repeat family protein
Calam.08G019100.1	5.41026	4.85898	3.10071	13.4088	5.04559	6.22913	3.95962	0.126379	ubiquitin conjugating enzyme
Calam.06G181700.2	0.115526	0.0971338	0.675463	0.0968515	0.216823	0	0.775953	0.332363	homolog of yeast autophagy 18 (ATG18) G
Calam.01G164500.1	0	0	0	0	0	1.91381	1.91795	0	Domain of unknown function (DUF303)
Calam.16G099200.2	29.1466	27.416	27.4412	29.6741	22.7533	38.7315	34.2203	22.0913	conserved hypothetical protein
Calam.11G077500.2	0.442614	0.224775	0.358669	0.172003	0.128611	0.0970469	0.860779	0.605002	Pentatricopeptide repeat (PPR) superfamily protein
Calam.02G164700.2	0.5274	1.23832	1.09563	0.996839	0.927324	1.58277	1.07901	2.08045	Pentatricopeptide repeat-containing protein At4g21190
Calam.09G130500.8	0	0.0361695	0.0988004	0.0552707	3.88408e-05	0.0708928	0	0.0685875	EXS (ERD1/XPR1/SYG1) family protein
Calam.04G080000.1	0.753871	0.494702	3.51956	2.93397	1.81917	2.73914	1.16603	4.23524	hypothetical protein
Calam.06G088500.1	0.727712	4.62421	1.44076	1.89045	1.82442	1.33687	1.29811	1.19199	Zinc finger (CCCH-type) family protein / RNA recognition motif (RRM)-containing protein
Calam.14G065900.1	0	0.0419522	0.191785	0	13.416	1.39795	1.83099	3.6745	MATE efflux family protein
Calam.01G100000.8	0.959764	1.04865	2.7144	1.84397	0.898664	1.85928	1.66352	2.0574	Chaperone DnaJ-domain superfamily protein
Calam.16G009800.2	0	0	0	0	0.187959	0	0.566739	0.498827	structural molecules
Calam.17G043200.2	3.05002	3.69107	7.11548	9.95861	10.2728	2.91653	7.36994	4.1507	vacuolar protein sorting 26A
Calam.11G149700.3	1.38745	1.39608	1.74035	2.06165	0.829767	1.98145	1.87111	0.999656	P-loop containing nucleoside triphosphate hydrolases superfamily protein
Calam.06G218100.4	2.2099	2.09833	2.4936	1.86098	0.686289	2.64434	4.1366	2.73081	2-oxoglutarate dehydrogenase, E1 component
Calam.17G043900.2	2.12185	3.37424	5.33402	7.25175	3.80512	6.26949	7.8323	6.76642	MAG2-interacting protein
Calam.06G204400.1	2.66962	1.09193	1.0235	0.182212	1.54924	6.97585	3.50077	3.12469	Transducin/WD40 repeat-like superfamily protein
Calam.05G025400.2	0	0	8.90073e-06	0.334857	0.049676	0.0599649	0	0	Tetratricopeptide repeat (TPR)-like superfamily protein
Calam.06G031800.3	0.0286745	0	0.0687579	0	0	0.695383	0.419082	0	Peroxisomal membrane 22 kDa (Mpv17/PMP22) family protein
Calam.04G086700.2	4.34938	2.5052	2.15984	1.84413	2.09668	5.79871	4.55029	4.45009	CD2-binding protein-related
Calam.14G077800.1	0.157047	0.769717	7.72373	2.82953	11.866	0.82184	1.00114	1.6788	Protein kinase superfamily protein
Calam.07G073100.1	1.34206	4.66274	6.59307	1.7094	0.547861	6.73553	2.42043	0.845538	Protein of unknown function, DUF584
Calam.01G185600.3	0.0324132	0.172188	0.671508	1.47587	0.92397	0.225532	0.546747	1.2155	zeaxanthin epoxidase (ZEP) (ABA1)
Calam.11G098200.1	0	0	0.0946163	0	0	0	0	0	Reverse transcriptase-like domain containing protein
Calam.10G143800.1	10.7915	26.047	24.9257	22.4173	18.0887	56.9989	66.0168	63.7969	conserved hypothetical protein
Calam.08G073200.1	0.123366	0.286124	3.22702	0.26824	2.66377	2.38247	2.52362	1.76614	alpha/beta-Hydrolases superfamily protein
Calam.07G206500.1	20.7098	29.7592	26.829	26.8753	18.6124	36.2393	31.8442	22.72	Eukaryotic rpb5 RNA polymerase subunit family protein
Calam.07G229900.5	1.65529	2.92174	2.06194	1.3826	0.37296	1.12162	1.19762	0.460927	TRAF-like superfamily protein
Calam.16G041300.2	7.13476	14.1381	15.4881	16.3875	12.0751	10.8691	14.8646	10.8168	Cornichon family protein
Calam.05G005800.1	0	0.116674	0.0202044	0.419421	0.256693	10.1821	3.13136	0.446361	conserved hypothetical protein
Calam.05G211900.7	0.827331	1.41839	0.553118	0.93108	8.99567e-07	2.43747	1.53168	1.86908	Leucine-rich repeat transmembrane protein kinase
Calam.05G001300.1	29.809	33.5606	5.98543	8.2228	3.24395	8.8957	11.1694	8.20339	Ycf3-interacting protein 1, chloroplastic
Calam.03G161000.1	41.9083	82.5823	24.133	28.9796	13.2147	35.6055	38.7643	21.8139	CLP protease P4
Calam.17G016300.1	0.156593	0.519178	0.267447	0.370445	0.29044	0.436982	0.45305	0.227631	Leucine-rich repeat transmembrane protein kinase
Calam.01G283100.3	33.4492	1.76557	0.948626	0.489062	2.76677	1.18266	1.09474	0	Undecaprenyl pyrophosphate synthetase family protein
Calam.01G099400.15	0.90461	3.10294	1.28835	2.23841	0.264028	1.2971	2.47796	0.613219	WRC domain containing protein
Calam.06G213700.1	0.123767	0.124848	0.0483433	0.0582641	0.187967	274.816	189.158	0.106207	Protein of unknown function (DUF1685)
Calam.05G044400.1	12.9972	11.886	5.08618	4.3777	0.679862	3.45621	8.8042	1.33268	Protein of unknown function (DUF688)
Calam.17G067700.7	0	0.0001879	0.190624	0.274108	0	0.116817	0.0130361	0.156386	splicing factor-related
Calam.11G011600.1	77.1327	56.5782	13.69	26.4119	3.68052	18.0686	17.0167	14.0062	alpha/beta-Hydrolases superfamily protein
Calam.01G058500.2	0	0.998872	0.29193	0	0	0	0	0	heat-shock protein 70T-2
Calam.17G004600.3	3.01967	3.59152	3.89025	4.33434	3.26094	4.06212	4.49397	4.16286	MAPK/ERK kinase kinase
Calam.05G039800.2	2.87765e-10	0.748042	0.427392	0.00135058	0	0.718464	0.0159106	5.3865e-10	Leucine-rich repeat transmembrane protein kinase
Calam.04G028600.6	0	0	0	0	9.28944e-09	0	0.614213	0	Mitochondrial transcription termination factor family protein
Calam.01G051600.1	15.0523	12.7372	16.8415	16.6367	8.21319	20.6484	19.7721	31.7696	basic helix-loop-helix (bHLH) DNA-binding superfamily protein
Calam.01G131900.4	0.554597	9.94176e-08	0.0315883	1.24847	0	1.93938	2.09798	1.33854e-06	TSL-kinase interacting protein
Calam.08G113400.1	3.23901	13.3812	14.4978	8.12308	13.3517	19.7876	35.1365	49.4269	Protein of unknown function (DUF3411)
Calam.14G014600.1	0	0	0	0	0	0.162855	0.785193	0	Protein of unknown function (DUF1639)
Calam.16G083600.1	1.58912	2.1123	0	0.152332	0	0	0	0	Ribonuclease H-like superfamily protein
Calam.10G054700.2	0.109848	0.532252	0.998147	0.790756	0.335741	0.480565	0.363973	0.373147	conserved hypothetical protein
Calam.15G148600.1	3.30325	6.86344	63.5122	10.6556	12.868	6.28208	10.5512	8.7947	Pectin lyase-like superfamily protein
Calam.10G034200.1	3.67966	4.10151	5.72136	4.79987	3.51087	5.64407	5.88194	6.09434	conserved hypothetical protein
Calam.15G124200.2	2.45625	4.29775	6.68645	4.58019	6.88476	37.9722	30.3144	8.17926	RING-H2 group F2A
Calam.14G056800.1	0.292047	548.111	2.14767	13.4413	0	115.736	290.2	0	MLP-like protein
Calam.05G055100.2	0	1.2627	0.701336	0.186167	0.523642	0.157484	0.147659	0	receptor like protein
Calam.12G107600.2	0	0.399308	0.178564	0.0874597	0	0.0598387	0	0	conserved hypothetical protein
Calam.11G057300.3	0.222282	0.0612465	0.0379765	0	0	0	0	0	nodulin MtN21 /EamA-like transporter family protein
Calam.05G060300.2	1.21532	0.557686	0.793854	2.03482	0.637759	0.73659	0.418349	2.30437	secretory carrier
Calam.13G111900.15	0.63842	0.307365	1.13158	0.373554	0	3.4711e-08	0.0245797	1.57846	conserved hypothetical protein
Calam.13G146800.11	0.521406	0.396867	1.33221	0.899643	0.873216	0.184221	0.235214	0.21408	SNF2 domain-containing protein / helicase domain-containing protein / zinc finger protein-related
Calam.02G063800.2	1.63687	1.52828	4.32719	2.88437	1.95091	5.17591	6.51068	4.32059	RNA binding
Calam.06G097600.1	30.5341	23.5781	32.935	30.4078	20.2671	30.2254	24.6318	32.3278	RING-H2 finger C1A
Calam.07G137500.5	1.25809	2.53486	0.857039	0.894546	0.441783	0	0.0956264	6.21844e-05	P-loop containing nucleoside triphosphate hydrolases superfamily protein
Calam.15G131200.2	0.682709	0.774534	2.0078	1.00739	1.73546	1.31749	1.37758	1.29811	RING/FYVE/PHD zinc finger superfamily protein
Calam.06G122300.1	0.716016	7.19211	6.26957	4.02189	3.99229	1.21871	1.09529	0.201362	Shugoshin C terminus
Calam.05G125800.2	7.68951	13.6998	7.08871	6.3044	7.76203	10.1124	8.80729	4.91604	ribosomal protein L30 family protein
Calam.14G010200.6	0.976719	0.766667	2.21474	2.55969	0.177905	2.20472	1.23944	0.999755	2-oxoglutarate (2OG) and Fe(II)-dependent oxygenase superfamily protein
Calam.07G231200.5	0.165256	0.113241	0.915835	0.650211	1.57495	0.480178	0.540683	0.172348	glutamate dehydrogenase
Calam.15G025900.6	0.0103421	0.0606585	0.529702	0.870276	0.2752	0.125922	0.061712	0.0309625	BAH domain ;TFIIS helical bundle-like domain
Calam.03G047600.1	30.6043	18.7688	59.9828	91.9967	53.4128	251.513	147.836	73.9084	Galactose oxidase/kelch repeat superfamily protein
Calam.08G035900.2	0	0	0	0	0	0	0	0	white-brown complex homolog protein
Calam.05G196400.1	0.427043	0.602425	0.574968	0.727977	0.196283	0.709327	1.3549	1.0164	hypothetical protein
Calam.17G024900.4	1.21601	1.44738	1.73931	2.08505	0.671063	1.27296	2.51725	2.16945	conserved hypothetical protein
Calam.06G151500.4	1.42395	1.46342	1.89691	1.51891	0.739059	1.90171	2.23137	1.72119	TRF-like
Calam.05G049400.3	0.132555	0.532141	1.22214	2.92688	0.333988	0	0.000159198	0.120362	sodium/calcium exchanger family protein / calcium-binding EF hand family protein
Calam.13G055400.5	0.174309	0.2723	0.314648	0.24269	0.114873	0.619515	0.520546	0.743659	TAF RNA Polymerase I subunit A domain containing protein
Calam.16G095900.7	0	0	0	0	0	0	0	0	NRAMP metal ion transporter
Calam.06G208000.8	2.9809	3.42136	2.75875	2.00529	2.47908	3.1858	3.57544	6.16471	glutathione S-transferase zeta
Calam.03G117200.1	15.5537	15.9611	29.5063	26.9092	23.9567	34.9915	44.622	29.2628	conserved hypothetical protein
Calam.03G086000.1	12.1256	18.9725	30.7724	27.0966	19.5102	18.499	25.6816	25.7758	Tetratricopeptide repeat (TPR)-like superfamily protein
Calam.07G229100.1	18.5491	23.298	27.1397	28.0816	15.7769	59.0283	56.3654	16.3819	Phosphatidic acid phosphatase (PAP2) family protein
Calam.14G119800.1	0.109942	0.0584221	0	0	0.121474	0.259644	0	0	glutamine synthetase 1.3
Calam.15G143200.1	65.8164	137.157	28.9121	165.404	12.5787	48.888	47.3507	40.2987	pectin methylesterase
Calam.15G115100.1	0.921372	0.524871	22.3355	3.49905	3.63809	1.78623	3.55905	0.117876	DUF4228 domain containing protein
Calam.06G047300.1	41.7756	47.6984	50.0611	68.1437	60.8825	57.4229	39.7727	52.1362	loricrin-related
Calam.13G173100.1	0	0	0	0.0809158	0	0	0	0	hypothetical protein
Calam.11G146000.1	41.5943	24.1403	34.3305	41.3131	7.67146	15.0486	5.58729	11.3431	cryptochrome
Calam.01G156200.1	6.35355	18.1679	35.8814	31.1255	25.7356	27.6519	55.9476	26.2497	B12D protein
Calam.09G136500.1	24.9132	38.8134	42.8514	43.6266	38.8733	47.0442	46.188	62.6457	glycine-rich RNA-binding protein
Calam.16G173900.1	0	0	0	0	0	0	0	1.37968	polyol/monosaccharide transporter
Calam.11G054400.4	3.34784	7.84767	11.2525	12.8553	6.89945	29.6453	74.0923	31.9471	Pyridoxal phosphate (PLP)-dependent transferases superfamily protein
Calam.03G174800.1	0.652443	0.512511	0.458433	0.746002	3.28621	1.99615	1.30757	0.981216	Major facilitator superfamily protein
Calam.16G149800.1	27.664	24.6704	0.0152064	0.475843	0	0.541592	0.83939	0.0163448	cytokinin-responsive gata factor
Calam.02G169800.3	0.352215	0	0.130158	0.241251	0	0	0	0.309142	actin-related protein
Calam.11G145400.1	1.98998	3.40348	2.50081	4.87775	1.12074	4.83264	4.5854	7.15457	Ubiquitin carboxyl-terminal hydrolase family protein
Calam.03G050400.3	0.802503	2.11401	4.80022	4.25001	3.34558	191.754	191.155	158.22	BIG PETAL P
Calam.09G151000.13	0	0	0.240099	0.318379	0.483029	0.0214508	2.46691e-07	0.321925	nucleic acid binding;sequence-specific DNA binding transcription factors;zinc ion binding
Calam.17G131700.2	0.410125	2.61489	0.412292	0	0.330513	1.38701	0.0785805	2.5531	heat shock protein
Calam.16G031000.1	0	0.1447	0.162214	0	0	1.80742	0.761555	0.203619	hypothetical protein
Calam.10G045300.2	0	0	0.0751411	0	0.5285	0	0	0	conserved hypothetical protein
Calam.05G037400.1	0	0.000483812	5.55556e-05	0	5.21831	0.60544	2.96127e-10	9.04769	subtilase family protein
Calam.10G121900.1	0.129006	0.0486637	0.393325	0.628052	9.36957	0.135012	0.0417761	0.155245	hypothetical protein
Calam.04G197900.1	45.9967	48.1575	49.0352	62.3644	62.1636	64.2809	53.4216	77.7317	SIGNAL PEPTIDE PEPTIDASE-LIKE
Calam.04G238100.1	2.00709	1.15771	7.01886	5.27372	21.3826	5.87257	3.44912	7.12051	non-specific phospholipase C3
Calam.12G034800.1	10.0216	13.6131	20.0692	25.0568	6.94463	70.7936	103.658	81.4681	SGNH hydrolase-type esterase superfamily protein
Calam.15G114800.9	0.136316	0.110924	0.336655	0.131773	0	1.49451e-09	0	0	Syntaxin/t-SNARE family protein
Calam.04G133600.1	0.251895	0.319284	0.331672	0.292771	0	0.284751	0	0.231868	BR-signaling kinase
Calam.02G122700.1	8.40396	4.40174	14.783	19.7694	14.049	12.5885	14.9242	12.1469	conserved hypothetical protein
Calam.09G030000.8	3.03886e-07	0.00124132	0.0059107	0.00901404	2.00382e-07	0.000135722	0.000799786	0.00481012	Piezo non-specific cation channel, R-Ras-binding domain containing protein
Calam.15G025900.14	0.842524	0.96548	2.44197	1.9763	1.61862	1.665	2.085	1.6404	BAH domain ;TFIIS helical bundle-like domain
Calam.06G022300.1	0.0614667	0.364338	6.68002	0.0273971	2.43738	0.0877599	0.136537	0.25449	long-chain acyl-CoA synthetase
Calam.11G109900.9	0.0225266	0.230868	0.611794	0.371216	0.0638151	0.706236	0.578276	1.2569	Inositol-pentakisphosphate 2-kinase family protein
Calam.05G243700.1	11.7562	13.7951	15.8917	16.8152	8.01866	15.4186	12.8889	27.8312	nucleotide binding;protein binding
Calam.04G206500.10	0	0.0181539	0.410541	0.139977	0	2.05162	0.88636	0	ARM repeat superfamily protein
Calam.08G205100.2	0.0175256	0.230638	1.53007e-05	0.00588762	0	0.0096455	0.00926864	0.0142492	Helicase/SANT-associated, DNA binding protein
Calam.16G059800.2	0.10647	0.265846	0	0	0.04752	0.0512085	0	0	Chaperone DnaJ-domain superfamily protein
Calam.07G007100.8	0	0	0	0	0	0	0	0	phosphoadenosine phosphosulfate (PAPS) reductase family protein
Calam.09G087900.1	0.124643	0.436228	1.47375	1.44636	1.10489	3.51177	6.52489	3.0195	ARABIDOPSIS TRITHORAX-RELATED PROTEIN
Calam.13G168600.1	10.9698	23.4668	5.3246	5.29299	0.0339555	1.0331	0.510136	0.0747851	Mitochondrial transcription termination factor family protein
Calam.17G042100.2	2.96757	5.97119	8.03916	5.29413	12.2222	7.58817	10.6868	9.24591	Ypt/Rab-GAP domain of gyp1p superfamily protein
Calam.09G137700.1	0	0	0	0	0.263098	0.0693165	0	0	DNA binding with one finger 2.4
Calam.12G215100.2	9.20387	11.1903	4.09267	11.1768	10.1063	7.21318	6.79867	3.58595	nucleoside diphosphate kinase
Calam.13G000200.4	0.236172	0.256249	0.813937	0.987832	0.741967	0.454449	0.549621	0.211473	RNA-binding (RRM/RBD/RNP motifs) family protein
Calam.09G029000.2	4.46912	1.17723	2.22012	3.20255	4.49522	1.43262	0.814476	0.83803	transducin family protein / WD-40 repeat family protein
Calam.11G012600.1	9.20484	4.27602	13.9129	10.4126	5.22855	8.95994	6.16871	3.83684	Major facilitator superfamily protein
Calam.05G240900.4	0	0.123868	0.107516	0.424074	0.553313	0.0922451	1.13407	0.0125954	Basic-leucine zipper (bZIP) transcription factor family protein
Calam.13G169100.1	0.297088	13.1159	23.2676	13.9733	26.7815	2.25242	3.45986	2.51181	BCL-2-associated athanogene
Calam.14G125600.2	0.581849	0.677937	1.44913	0.365069	0.429223	0.831604	0.668662	0.0793852	Zincin-like metalloproteases family protein
Calam.01G095800.1	35.1283	40.8867	44.9792	47.9379	45.8116	54.7466	59.8604	51.6661	Transcription initiation Spt4-like protein
Calam.16G057500.1	2.05412	3.9119	6.47977	6.21819	9.78208	9.96224	8.03132	5.27834	Subtilisin-like serine endopeptidase family protein
Calam.07G139600.2	11.3053	6.68093	7.41111	8.11741	7.56745	17.3245	8.18963	5.22772	phosphatidylinositol-4-phosphate 5-kinase family protein
Calam.05G076800.3	0	0.035801	0	0	0.213312	0	0	0	cysteine-rich RLK (RECEPTOR-like protein kinase)
Calam.04G012900.11	0.869957	0.125692	0	0.35999	0.444675	0.978045	0.351316	1.02391	methyltransferases
Calam.17G086700.3	4.60757	4.15043	8.73579	4.91745	0.683329	12.2475	7.84587	9.15464	LEM3 (ligand-effect modulator 3) family protein / CDC50 family protein
Calam.08G196600.1	2.11814	2.31146	3.71114	2.02052	4.70779	3.88229	3.98965	2.54475	BRI1 suppressor 1 (BSU1)-like
Calam.01G260700.1	1.94213	5.23592	4.55646	6.61729	5.55328	11.7139	43.1951	15.7673	phosphofructokinase
Calam.07G145500.2	3.67197	6.81748	7.13562	7.30117	3.50193	9.25768	8.86844	5.38097	RNA helicase, ATP-dependent, SK12/DOB1 protein
Calam.09G032500.2	0	0	0	0	0	0.172047	0.446423	1.53183	pale cress protein (PAC)
Calam.11G123100.1	126.689	118.312	21.533	36.3683	8.5874	41.1117	34.6357	13.6684	conserved hypothetical protein
Calam.04G102200.6	0.0255406	0.0436168	0	0.019898	0	0.0625383	0	0.172802	Pentatricopeptide repeat (PPR) superfamily protein
Calam.15G033000.1	2.55579	2.16753	3.0151	2.55621	2.10265	7.83547	7.02578	4.18667	conserved hypothetical protein
Calam.07G098200.1	21.8592	19.6952	10.8998	8.71746	0.0527298	0.530701	0.391007	0.113967	CCT motif family protein
Calam.08G100400.3	0.339326	0.628684	0.701605	0.637122	0.5069	1.08781	0.931742	1.19202	ATP citrate lyase (ACL) family protein
Calam.05G158000.2	0.0571057	0	0.267052	0.930576	0.36864	0	0	0	glutamate receptor 3.4
Calam.01G027100.1	3.57924	13.4248	12.8488	6.3025	18.6095	14.4785	15.6136	3.09636	HXXXD-type acyl-transferase family protein
Calam.07G188400.4	1.69016	4.60257	10.9598	2.55931	3.17967	15.4215	26.0071	2.63415	NADH:cytochrome B5 reductase
Calam.02G097500.1	27.7142	34.0337	22.3739	19.5724	2.82899	7.76292	8.12221	1.70631	Deoxyxylulose-5-phosphate synthase
Calam.12G078400.1	71.0143	48.7865	7.17201	18.1915	0.541	2.11992	5.32061	1.57631	alpha/beta-Hydrolases superfamily protein
Calam.14G173100.7	0.082226	0.554314	1.85708	0.800986	1.24016e-05	5.81932	4.28477	4.27329	telomeric DNA binding protein
Calam.17G164600.2	6.15534	12.9343	2.3313	3.69755	0.575574	1.68656	0.905207	1.86587	plastid transcriptionally active
Calam.05G001500.2	0.525339	3.19648	1.20414	14.8615	3.75751	6.45003	22.785	3.22676	DNA glycosylase superfamily protein
Calam.15G097400.1	9.75225	8.41146	12.7383	10.6443	5.99852	17.2838	19.2925	12.389	hydroxyproline-rich glycoprotein family protein
Calam.08G136400.1	20.8974	37.0044	23.9302	24.184	14.9662	20.2076	23.7814	25.726	translocon at the outer envelope membrane of chloroplasts 75-III
Calam.05G012000.1	0	0.0709512	0.0798474	0.0374313	0.0639481	3.49484	2.37359	0.241014	pectin methylesterase inhibitor
Calam.11G140100.10	0.186602	0	0	0	0	0	0	0	S-adenosyl-L-methionine-dependent methyltransferases superfamily protein
Calam.05G070300.5	0.00566986	0.603678	0.654183	0.533273	1.03198	0.2371	0.22508	0.661228	S-locus lectin protein kinase family protein
Calam.07G116900.1	10.8652	12.6588	11.9671	13.3864	6.574	16.488	16.0861	12.309	bacterial transferase hexapeptide repeat-containing protein
Calam.08G003300.2	16.4143	5.48542	3.28107	9.1566	1.46314	15.9775	6.71921	3.00903	phosphoenolpyruvate carboxykinase
Calam.17G090700.2	0.630641	0.338687	1.39122	1.50842	0.692004	1.7997	1.58354	1.27225	autophagy 3 (APG3)
Calam.09G149000.3	0	0.53269	1.33724	1.03721	1.15607	0.878314	1.21396	1.62437	NagB/RpiA/CoA transferase-like superfamily protein
Calam.15G008600.1	0.0547881	0.00682215	0.74349	0.0291756	6.92245	0.00993641	0.0602494	0.228229	Disease resistance protein (CC-NBS-LRR class) family
Calam.07G193400.2	0	0	0.0420041	0.048911	0	0.0225412	0.147298	0.157366	MATE efflux family protein
Calam.07G188400.1	17.2041	11.6008	8.2051	6.17033	5.20862	11.7917	13.2838	4.07145	NADH:cytochrome B5 reductase
Calam.05G061700.1	22.4655	6.18142	4.94305	20.7038	7.9138	18.5802	20.4544	24.6391	NAC domain containing protein
Calam.01G029100.5	0.473969	0.736912	2.92288	2.35303	2.535	1.14614	1.24046	2.81192	Ypt/Rab-GAP domain of gyp1p superfamily protein
Calam.05G246400.8	0	0.754083	0.0280955	6.50679e-07	0.0415735	0.298053	0	0	haloacid dehalogenase-like hydrolase family protein
Calam.16G082400.6	0.104401	0.0618239	1.33873	0.693316	0.693761	0.231335	0.466446	0.65137	response regulator
Calam.09G017600.1	6.11764	7.85372	8.56455	18.0881	12.1293	9.973	15.0162	0.378737	magnesium/proton exchanger
Calam.08G031900.1	0	0	0	0	0	0	0	3.5303	Glycine-rich protein family
Calam.08G127300.1	9.10236	13.5352	11.9843	9.74698	8.3084	13.2818	11.8496	12.3196	LA RNA-binding protein
Calam.14G178500.3	0	0	0.768793	0.443818	0	1.8813e-09	0.598069	6.00729e-06	MAR-binding filament-like protein
Calam.15G133000.4	6.64133	7.57787	5.05581	8.08742	7.3565	7.24672	4.29881	10.7882	Core-2/I-branching beta-1,6-N-acetylglucosaminyltransferase family protein
Calam.15G080400.4	2.62767	1.83549	12.5235	4.79529	3.72957	10.5625	5.19403	1.30571	RING/U-box superfamily protein
Calam.05G254300.1	0	0	0	0.0402197	0	0	0	0	hypothetical protein
Calam.06G232100.3	0.484902	0.628078	0.322434	0.477703	0.122423	0.610175	0.956752	0.75861	gametophytic factor
Calam.03G044700.4	1.09015	0	1.55785	0.843542	1.84003	1.48236e-09	8.42291e-06	0	cAMP-regulated phosphoprotein 19-related protein
Calam.06G196000.1	7.29055	17.5656	19.9761	30.2616	10.471	12.7108	15.4791	17.2389	Immunoglobulin E-set superfamily protein
Calam.09G024200.5	0.67359	0.749653	0.201216	0.588919	0.136209	0	0.200741	0.178935	Peptide chain release factor
Calam.08G039300.1	72.8944	175.616	304.649	290.181	311.163	280.392	478.699	873.836	Lipase/lipooxygenase, PLAT/LH2 family protein
Calam.15G085500.3	0	0	1.31295	2.92423	0.403902	0.311398	0.535444	0.323917	POX (plant homeobox) family protein
Calam.05G206200.1	11.5304	16.0388	8.73719	10.5514	5.70222	10.857	9.54326	9.68875	P-loop containing nucleoside triphosphate hydrolases superfamily protein
Calam.04G174300.5	0.188203	0.399046	0.514387	0.397354	0.438308	0.29581	0	0.777678	nuclear RNA polymerase C2
Calam.13G050700.7	0.755658	0.439947	1.4026	2.53919	0	1.25605	0.757699	0	Protein of unknown function (DUF616)
Calam.03G082000.3	0.087888	0	0.888408	0.820765	0.191665	0.256311	0.813247	0	beta-1,3-glucanase_putative
Calam.07G108700.1	0.0239094	0.035742	0.00996802	0.0187001	0.355588	0.15059	2.13806	0.102661	MATE efflux family protein
Calam.12G194100.3	1.56606	1.54053	0.853429	1.84819	2.02605	0.798297	0.81466	2.63212	RNA-metabolising metallo-beta-lactamase family protein
Calam.08G067000.9	0.376872	0.752433	1.33641	1.16996	0	0.493128	0.899137	1.07016	Chaperone DnaJ-domain superfamily protein
Calam.08G022400.4	0.976416	1.80971	2.33742	1.9968	2.8457	2.01507	3.37712	0.944484	zinc finger (Ran-binding) family protein
[truncated: 60,994 more rows]
