# Supplementary material for: Generation of a chromosome-scale genome assembly of the insect-repellent terpenoid-producing Lamiaceae species, Callicarpa americana
Source: Gigascience. 2020 Sep 7;9(9):giaa093. doi: 10.1093/gigascience/giaa093 (PMC7476102; doi:10.1093/gigascience/giaa093)
Supplement: giaa093_Supplemental_Files [file giaa093_supplemental_files.zip › TableS5.xlsx]

## Sheet: TableS5
Table S5. Gene ontology enrichment analyses of Lamiaceae specific genes.
Gene Ontology	Term	Annotation	Significant	Expected	Classic Fisher	p-value
Biological Process	GO:0048544	recognition of pollen	156	115	23.23	< 1e-30
Biological Process	GO:0006468	protein phosphorylation	1494	434	222.42	< 1e-30
Biological Process	GO:0006952	defense response	102	42	15.19	1.4e-08
Biological Process	GO:0055114	oxidation-reduction process	1664	317	247.73	6e-07
Biological Process	GO:0006420	arginyl-tRNA aminoacylation	8	7	1.19	1.1e-05
Biological Process	GO:0045944	positive regulation of transcription by RNA polymerase II	69	24	10.27	3.1e-05
Biological Process	GO:0006355	regulation of transcription, DNA-templated	962	192	143.22	6.4e-05
Biological Process	GO:0043086	negative regulation of catalytic activity	21	11	3.13	6.4e-05
Biological Process	GO:0009611	response to wounding	25	12	3.72	8.9e-05
Biological Process	GO:0006788	heme oxidation	6	4	0.89	0.0057
Biological Process	GO:0010112	regulation of systemic acquired resistance	7	4	1.04	0.0118
Biological Process	GO:0006887	exocytosis	55	15	8.19	0.0124
Biological Process	GO:0046148	pigment biosynthetic process	47	13	7	0.0171
Biological Process	GO:0045087	innate immune response	9	6	1.34	0.0221
Biological Process	GO:0042545	cell wall modification	82	19	12.21	0.0301
Biological Process	GO:0006508	proteolysis	540	87	80.39	0.0355
Biological Process	GO:0070588	calcium ion transmembrane transport	23	7	3.42	0.0445
Biological Process	GO:0006542	glutamine biosynthetic process	10	4	1.49	0.0487
Molecular Function	GO:0043531	ADP binding	373	322	67.7	< 1e-30
Molecular Function	GO:0004674	protein serine/threonine kinase activity	212	111	38.48	1.1e-29
Molecular Function	GO:0016705	oxidoreductase activity, acting on paired donors, with incorporation or reduction of molecular oxygen	580	196	105.27	7.4e-21
Molecular Function	GO:0005506	iron ion binding	572	189	103.82	2.3e-18
Molecular Function	GO:0020037	heme binding	628	189	113.98	8e-14
Molecular Function	GO:0004672	protein kinase activity	1509	434	273.88	8.4e-12
Molecular Function	GO:0004523	RNA-DNA hybrid ribonuclease activity	86	42	15.61	8.1e-11
Molecular Function	GO:0004097	catechol oxidase activity	20	17	3.63	1.6e-10
Molecular Function	GO:0000981	DNA-binding transcription factor activity, RNA polymerase II-specific	14	12	2.54	7.9e-08
Molecular Function	GO:0000987	proximal promoter sequence-specific DNA binding	14	12	2.54	7.9e-08
Molecular Function	GO:0004970	ionotropic glutamate receptor activity	30	18	5.44	4e-07
Molecular Function	GO:0016747	transferase activity, transferring acyl groups other than amino-acyl groups	259	71	47.01	4.7e-07
Molecular Function	GO:0046910	pectinesterase inhibitor activity	15	11	2.72	4.6e-06
Molecular Function	GO:0030247	polysaccharide binding	81	32	14.7	5.3e-06
Molecular Function	GO:0016758	transferase activity, transferring hexosyl groups	463	106	84.03	2.2e-05
Molecular Function	GO:0004814	arginine-tRNA ligase activity	8	7	1.45	4.3e-05
Molecular Function	GO:0004867	serine-type endopeptidase inhibitor activity	27	14	4.9	7.6e-05
Molecular Function	GO:0005524	ATP binding	2407	494	436.86	0.00069
Molecular Function	GO:0004857	enzyme inhibitor activity	166	63	30.13	0.00382
Molecular Function	GO:0004869	cysteine-type endopeptidase inhibitor activity	17	8	3.09	0.00596
Molecular Function	GO:0004392	heme oxygenase (decyclizing) activity	6	4	1.09	0.01189
Molecular Function	GO:0004455	ketol-acid reductoisomerase activity	4	3	0.73	0.02065
Molecular Function	GO:0016702	oxidoreductase activity, acting on single donors with incorporation of molecular oxygen, incorporation of two atoms of oxygen	54	16	9.8	0.02692
Molecular Function	GO:0004185	serine-type carboxypeptidase activity	59	17	10.71	0.02997
Molecular Function	GO:0008234	cysteine-type peptidase activity	98	18	17.79	0.03409
Molecular Function	GO:0004534	5'-3' exoribonuclease activity	5	3	0.91	0.04467
