# Supplementary material for: Generation of a chromosome-scale genome assembly of the insect-repellent terpenoid-producing Lamiaceae species, Callicarpa americana
Source: Gigascience. 2020 Sep 7;9(9):giaa093. doi: 10.1093/gigascience/giaa093 (PMC7476102; doi:10.1093/gigascience/giaa093)
Supplement: giaa093_Supplemental_Files [file giaa093_supplemental_files.zip › TableS6.xlsx]

## Sheet: TableS6
Table S6. Gaussian mixture modeling and SiZer results for the KS distribution estimated from the genome and transcriptome of Callicarpa americana L. Shown here are the number of inferred components, along with their corresponding means (𝛍), mixing proportions (𝛌), and standard deviations (𝛔) estimated by mixtools. The number of components corroborated by a SiZer analysis are indicated in brackets…
Data	Components	𝛍	𝛌	𝛔
Genome	4 [3]	0.118*, 0.469*, 0.822, 1.743*	0.259*, 0.536*, 0.152, 0.054*	0.072*, 0.129*, 0.302, 0.176*
Transcriptome	2 [1]	0.513*, 1.345	0.780*, 0.220	0.174*, 0.403
