# Supplementary material for: Generation of a chromosome-scale genome assembly of the insect-repellent terpenoid-producing Lamiaceae species, Callicarpa americana
Source: Gigascience. 2020 Sep 7;9(9):giaa093. doi: 10.1093/gigascience/giaa093 (PMC7476102; doi:10.1093/gigascience/giaa093)
Supplement: giaa093_Supplemental_Files [file giaa093_supplemental_files.zip › TableS7.xlsx]

## Sheet: TableS7
Table S7. Terpene synthases identified in this study.
Gene ID	Genome identifier
CaTPS1	Calam.06G186600.3
CaTPS2	Calam.06G186900.1
CaTPS3	Calam.09G037800.1
CaTPS4	Calam.10G111700.1
CaTPS5	Calam.10G111900.1
CaTPS6	Calam.10G112000.1
CaTPS7	Calam.10G112900.1
CaTPS8	Calam.10G113600.2
CaTPS9	Calam.10G111100.1
CaTPS10	Calam.10G112800.1
CaTPS11	Calam.01G001600.1
CaTPS12	Calam.05G103700.1
CaTPS13	Calam.05G061600.1
CaTPS14	Calam.04G077500.1
CaTPS15	Calam.04G064600.1
CaTPS16	Calam.04G077300.1
CaTPS17	Calam.04G077600.1
CaTPS18	Calam.04G077700.2
CaTPS19	Calam.04G077900.1
CaTPS20	Calam.05G073200.1
CaTPS21	Calam.05G073300.1
CaTPS22	Calam.06G177300.1
CaTPS23	Calam.16G000600.1
CaTPS24	Calam.02G131500.1
CaTPS25	Calam.02G131300.1
CaTPS26	Calam.02G131400.1
CaTPS27	Calam.06G086600.1
CaTPS28	Calam.05G073000.1
CaTPS29	Calam.08G145900.1
CaTPS30	Calam.03G069500.1
CaTPS31	Calam.05G072700.1
CaTPS32	Calam.13G138200.2
CaTPS33	Calam.04G211000.2
CaTPS34	Calam.04G210600.1
CaTPS35	Calam.04G210900.1
CaTPS36	Calam.16G030500.1
CaTPS37	Calam.16G004300.1
CaTPS38	Calam.16G030300.1
CaTPS39	Calam.16G004100.1
CaTPS40	Calam.16G030600.1
CaTPS41	Calam.16G004500.1
CaTPS42	Calam.03G147600.1
CaTPS43	Calam.09G074500.1
CaTPS44	Calam.05G011300.2
CaTPS45	Calam.02G051900.1
CaTPS46	Calam.02G017800.1
CaTPS47	Calam.02G020100.1
CaTPS48	Calam.02G003100.1
CaTPS49	Calam.02G029600.1
CaTPS50	Calam.08G011000.1
CaTPS51	Calam.02G034900.1
CaTPS52	Calam.02G034800.1
CaTPS53	Calam.10G106300.1
