# Supplementary material for: Generation of a chromosome-scale genome assembly of the insect-repellent terpenoid-producing Lamiaceae species, Callicarpa americana
Source: Gigascience. 2020 Sep 7;9(9):giaa093. doi: 10.1093/gigascience/giaa093 (PMC7476102; doi:10.1093/gigascience/giaa093)
Supplement: giaa093_Supplemental_Files [file giaa093_supplemental_files.zip › TableS8.xlsx]

## Sheet: TableS8
Table S8. GenBank protein identifiers of the TPSs used for construction of phylogenetic tree.
Species number	Species	Name	TPS Family	Genbank Peptide
1	Salvia officinalis	SoSS	Tps-b	O81193
2	Salvia officinalis	SoBS	Tps-b	O81192
3	Salvia officinalis	SoCS	Tps-b	O81191
4	Lavendula angustifolia	LaBS	Tps-b	Q2XSC4
5	Ocimum basilicum	ObZS	Tps-b	Q5SBP4
6	Mentha spicata	MsLS	Tps-b	AGN90911
7	Pogostemon cablin	PcGS	Tps-a	Q49SP5
8	Salvia miltiorrhiza	SmSTPS1	Tps-a	A0A1W6GW32
9	Perilla frutescens	PfGS	Tps-b	ABB30218
10	Lavendula angustifolia	LaGS	Tps-a	AGL98420
11	Pogostemon cablin	PcPS	Tps-a	AYB35974
12	Arabidopsis thaliana	AtTPS04	Tps-f	NP_564772
13	Arabidopsis thaliana	AtTPS14	Tps-g	NP_176361
14	Physcomitrella patens	PpCPS/KS	Tps-d	XP_024380398
15	Abies grandis	AgAS	Tps-d	Q38710
16	Taxus brevifolia	TbTS	Tps-d	Q41594
17	Picea abies	PaLS	Tps-d	AAS47694
18	Abies grandis	AgPS	Tps-d	O24475
19	Salvia sclarea	SsSS	Tps-e	AFU61898
20	Plectranthus barbatus	CfTPS14	Tps-e	AGN70881
21	Salvia miltiorrhiza	SmKLS2	Tps-e	AHJ59325
22	Marrubium vulgare	MvEKS	Tps-e	AIE77093
23	Marrubium vulgare	MvELS	Tps-e	AIE77094
24	Salvia miltiorrhiza	SmKSL	Tps-e	ABV08817
25	Isodon rubescens	IrSKL5	Tps-e	ASC55317
26	Isodon rubescens	IrSKL6	Tps-e	ASC55318
27	Plectranthus barbatus	CfTPS3	Tps-e	AHW04048
28	Isodon rubescens	IrSKL1	Tps-e	APJ36376
29	Isodon rubescens	IrTPS2	Tps-e	ARO38140
30	Isodon rubescens	IrCPS2	Tps-c	APJ36372
31	Salvia sclarea	SsLPPS	Tps-c	AFU61897
32	Salvia miltiorrhiza	SmCPS1	Tps-c	AHJ59321
33	Salvia miltiorrhiza	SmCPS2	Tps-c	AHJ59322
34	Salvia miltiorrhiza	SmCPS5	Tps-c	AHJ59324
35	Marrubium vulgare	MvCPS1	Tps-c	AIE77090
36	Salvia miltiorrhiza	SmCPS4	Tps-c	AKN91186
37	Salvia divinorum	SdCPS2	Tps-c	APH81400
38	Plectranthus barbatus	CfTPS2	Tps-c	AHW04047
39	Plectranthus barbatus	CfTPS1	Tps-c	AHW04046
40	Vitex agnus castus	VacTPS1	Tps-c	AUT77120
41	Vitex agnus castus	VacTPS3	Tps-c	AUT77122
42	Vitex agnus castus	VacTPS4	Tps-e	AUT77123
43	Vitex agnus castus	VacTPS5	Tps-c	AUT77124
44	Ajuga reptans	ArTPS3	Tps-e	AZB50367
45	Origanum majorana	OmTPS5	Tps-e	AZB50373
46	Salvia officinalis	SoTPS1	Tps-e	AZB50376
47	Ajuga reptans	ArTPS1	Tps-c	AZB50377
48	Ajuga reptans	ArTPS2	Tps-c	AZB50378
49	Hyptis sauveolans	HsTPS1	Tps-c	AZB50380
50	Leonotis leonorus	LlTPS1	Tps-c	AZB50381
51	Nepata mussinii	NmTPS1	Tps-c	AZB50382
52	Pogostemon cablin	PCTPS1	Tps-c	AZB50385
