# Supplementary material for: Generation of a chromosome-scale genome assembly of the insect-repellent terpenoid-producing Lamiaceae species, Callicarpa americana
Source: Gigascience. 2020 Sep 7;9(9):giaa093. doi: 10.1093/gigascience/giaa093 (PMC7476102; doi:10.1093/gigascience/giaa093)
Supplement: giaa093_Supplemental_Files [file giaa093_supplemental_files.zip › TableS9.xlsx]

## Sheet: TableS9
Table S9. Manually curated phylogeny for terpene synthases
>AgAS
------------------------------------------------------------
----------------------------------------------MAMPSSSLSSQIPT
AAHHLTANAQSIPHFSTTLNAGSSASKRRSLYLRWGKGSNKIIACVGEGGATSVPYQSAE
KNDSLSSSTLVKREFPP-------------------GFWKDDLIDSLTSSHKVAASDEKR
IE-----------------------TLISEIKNMFRCMGYGETNPSAYDTAWVARIPAVD
--GSDNPHFPETVEWILQNQLKDGSWGEGFYFLAYDRILATLACIITLTLWRTGETQVQK
GIEFFRTQAGKMEDEADSHRPSGFEIVFPAMLKEAKILGLDLPYDLPFLKQIIEKREAKL
KRIPTDVLYALPTTLLYSLEGLQEIVDWQKIMKLQSKDGSFLSSPASTAAVFMRTGNKKC
LDFLNFVLKKFGNHVPCHYPLDLFERLWAVDTVERLGIDRHFKEEIKEALDYVYSHWDE-
RGIGWARENPVPDIDDTAMGLRILRLHGYNVSSDVLKTFRD-------------------
--------------------------------------------------------ENGE
FFCFL-GQTQRGVTDMLNVNRCSHVSFPGET----IMEEAKLCTERYLRNALENVDAFDK
WAFKKNIRGEVEYALKYPWHKSMPRLEARSYIE--NYGPDDVWLGKTVYMMPYISNEKYL
ELAKLDFNKVQSIHQTELQDLRR-------WWKSSGFTDLNFTRERVTEIYFSPASFIF-
EPEFSKCREVYTKTSNFTVILDDLYDAHG----SLDDLKLFTESVKRWDLS--------L
VDQMPQQMKICFVGFYNTFNDIAKEGRERQGR-DVLGYIQNVWKVQLEAYTKEAEWSEAK
YVPSFNEYIENASVSIALGTVVLISALFTGEV----LTDEVLSKIDRESRFLQLMGLTGR
LVNDTKTYQAERGQGEVASAIQCYMKDHP---KISEEEALQHVYSVMENALEELNREFVN
--NKIPDIYKRLVFETARIMQLFYMQGDGLTLSHDMEIKEHVKNCLFQPVA---------
------------------------------------------------------------
-------------------------
>AgPS
------------------------------------------------------------
----------------------------------------------MALVSTAPLASKSC
LHKSLISSTHELKALSRTIPALGMSRRGK------------------SITPSISMSSTTV
VTDDG--VRRRMGDFHS-------------------NLWDDDVIQSLPTAYEEK-SYLER
AE-----------------------KLIGEVKNMFNSMSL--------------------
------------------------------------------------------------
------------------------------------------------------------
-------------------------------------EDGELMSPLN-------------
---------------------DLIQRLWIVDSLERLGIHRHFKDEIKSALDYVYSYWGE-
NGIGCGRESVVTDLNSTALGLRTLRLHGYPVSSDVFKAFKG-------------------
--------------------------------------------------------QNGQ
FSCSENIQTDEEIRGVLNLFRASLIAFPGEK----IMDEAEIFSTKYLKEALQKIPVSS-
------LSREIGDVLEYGWHTYLPRLEARNYIQ--VFG-QDT-----ENTKSYVKSKKLL
ELAKLEFNIFQSLQKRELESLVR-------WWKESGFPEMTFCRHRHVEYYTLASCIAF-
EPQHSGFRLGFAKTCHLITVLDDMYDTFG----TVDELELFTATMKRWDPS--------S
IDCLPEYMKGVYIAVYDTVNEMAREAEEAQGR-DTLTYAREAWEAYIDSYMQEARWIATG
YLPSFDEYYENGKVSCGHRISALQPILTMDIP----FPDHILKEVDFPSKLNDLACAILR
LRGDTRCYKADRARGEEASSISCYMKDNP---GVSEEDALDHINAMISDVIKGLNWELLK
PDINVPISAKKHAFDIARAFHYGYKYRDGYSVAN-VETKSLVTRTLLESVPL--------
------------------------------------------------------------
-------------------------
>ArTPS1
--------------------MASLSTFHLYSSSLLHRKTLQSS---PKLNLSSECFSTRT
WMNSSKNLSLNYQVN-QKIGKLTGTRVATVDAPQQLEHDDSTAKGHDIVDI---------
---------ETQDPIEYIRMLLNTTGDGRISVSPYDTAWIALI---KDVEGRD-FPQFPS
SLEWIANHQLADGSWGD-----------EGFFCVYDR--LVNTIACVVALRSWNVHHDKS
QR---GIQYIKENVHQLKDGNAEHMMCGFEVVFPALLQKAKNMGIDDLP-----------
------------------------------------------------------------
------------------------------------YEAPVIQDIYHTREQKLKRIPLEM
MHKVPTSLLFSLEGLEN------LDWDKLLKLQSAD-GSFLTSPSSTAFAFMQTKDEKCF
QFIKNTVETFNGGAPHTYPV-DVFGRLWAVDRLQRLGISRFFEAEIADCLSHIHRYWND-
KGLFSGRESDFVDIDDTSMGFRLLRMQGYDVSPNVLRNFK--------------------
---------------------------------------------------------NGD
KFSCYGGQTIESSTPIYNLYRASQFRFPGEE----ILEEADKFAHEFLSEQLGNNQLLDK
WVISDRLQEEISIGLGMPFYATLPRVEASYYIQ-HYAGADDVWIGKTLYRMPEISNDTYL
ELARNDFKRCQAQHQFEWIYMQE------WYES-CNIEEFGISRKELLRVYFLACSSIF-
EVERTKERMAWAKSQIISRMITSFFNKQ-----TTSSEEKETLLTEFR----------NI
NGLHKSNNTR--DGDMNIVLATLHQFFAGFDR-YTSHQLKNAWGVWLSKLQRGAVDGGAD
A-ELITTTINVCAG---------------HIA-----LKEDILSHDEYKTLTDLTSKICQ
QLSHIQNEKVVEIDGGI-------------------TAKSRLKNEELQRDMQSLVKLVLE
KSVG--LNRNIKQTFLTVAKTYYYR-----AYNAEETMDAHIFKVLFEPVA---------
------------------------------------------------------------
-------------------------
>ArTPS2
--------------------------MSFASQATSLLSSPNRLGHVPTPSSPARFAAGGA
PFWKILFTARSNGQYKAISRARNQGNVEYIDEIQKGPQVVLEAENSLEDDT---------
----QKDTDQIRELVENVRVKLQNIGGGGISISAYDTAWVALV---EDINGSG-QPQFPT
SLDWISNHQFPDGSWG------------SSKFLYYDR--ILCTLACIVALKTWNVHPDKY
HK---GLDFIRENIHKLADEEEVHMPIGFEVAFPSIIETAKKVGIEIPE-----------
------------------------------------------------------------
-------------------------------------DFPGKKEIYAKRDLKLKKIPMDI
LHKMPTPLLFSIEGMEG------LDWQKLFKFRD-D-GSFLTSPSSTAYALQQTKDELCL
KYLTDLVKKDNGGVPNAFPV-DLFDRNYTVDRLRRLGISRYFQPEIEECMKYVYRFWDK-
RGISWARNTNVQDLDDTAQGFRNLRMHGYEVTLDVFKQFE--------------------
---------------------------------------------------------KCG
EFFSFHGQSSDAVLGMFNLYRASQVLFPGEH----MLADARKYAANYLHKRRLNNRVVDK
WIINKDLEGEVAYGLDVPFYASLPRLEARFYIE-QYGGSDDVWIGKALYRMVNVSCDTYL
ELAKLDYNKCQSVHQNEWKSFQK------WYKS-CSLGEFGFSEGSLLQAYYIAASTIF-
EPEKSGERLAWAKTAALMETIQ--QLSSQ-------QKREFVDEFKHKNILK-----NEN
GERYRSSTSLVETLISTV-NQLSSDILLEQGR-DVHQELCHVWLKWLSTWEERGNLVEAE
AELLLRTLHLNSGLD------------------------ESSFSHPKYQQLLEVSTKVCH
LLRLFQ-KRKVYDPEGCT-----------------TDI-ATGTTFQIEACMQELVKLVFS
RSSED-LDSLTKLRFLDVARSFYYT-----AHCDPQVVESHIDKVLFEKVV---------
------------------------------------------------------------
-------------------------
>ArTPS3
------------------------------------------------------------
------------------------------------------------------------
-----------MSLSFTIKVTPFSGQRVHSSTE-----SFPIQ---QFPTITTKSAMAVK
CSSLSTATVSFQDFVGK-----------IR--DTINGKVDNSPAATTIHPADIPSN----
------------------------------------------------------------
------------------------------------------------------------
------------------------------------------------------------
------------------------------------------------------------
--------------------------LCVVDTLQRLGVDRYFQSEIDSVLNDTYRFWQQ-
----KGE-DIFTDVACRAMAFRLLRVKGYEVSSDELASYAE-------------------
---------------------------------------------------------Q--
--EHVNLQPSDITTVIELYRASQTRLYEDEG----NLEKLHTWTSNFLKQQLQSE-----
-TISDEKLHKQVEYYLKNYHGILDRAGVRQSLD--LYDINQYQNLKSTDRFPTLSNEDLL
EFAKQDFNFCQAQHQKELQQLQR------WYAD-CKLDTLTYGRDVVRVASFLTAAIFG-
EPEFSDARLAFAKHIILVTRIDDFFDHGG----SIEESYKILDLVKEWEDK-------PA
EEYPSKEVEILFTAVYNTVNDLAEMAYIEQGR-SIKPLLIKLWVEILTSFKKELDSWTED
TELTLEEYLASSWVSIGCRICSLNSLQFLGIT-----LSEEMLSSEECMELCRHVSSVDR
LLNDVQTFEKERLENTINSVSLQLAEAQREGRTITEEEAMSKIKDLADYHRRQLMQMVYK
D-GTIFPRQCKDVFLRVCRIGYYLYAS-GDEFTTPQQMMGDMKSLVYEPLNTSSS-----
------------------------------------------------------------
-------------------------
>AtTPS04
------------------------------------------------------------
---------------------------------MKSSYGSSSNDLHAFVN----------
-----------EIKGEIQLSNINLDPYSFVSPSAYDTAWLSMIEEDINVDDNELKPMFQG
CLDWIMCNQNAREGFWMNSTSYTTVADGRDEDGEKDMCILTSTLACVVALQKWNIGCFHL
HKGTRYIERNTEMIIGKYINEEGSYPRWFAIKFTGILELAQKLGLHFVFS----------
------------------------------------------------------------
------------------------------------SRCIEMIKGMFYQRQEIIQREKLV
HDCNYKP-LLAYLEVLPSKLYVTNQEDIIVKSLDSMDGSLFQSPSATASAFMLTRNTKCL
AYLQNLVQKCPNGVPQKYPLNEDLIKLSMVNLIESTGLGEFFGIEIEHVLEQVYSRYEEK
DFERMPMSYLADQLHKDSLAFRMLRMHGRDVSPRSFCWFLN-------------------
---------------------------------------------------------DQE
TRNHLERNIDSFLLVILSVYRATDLMFPGEH----DLQEAREYTRNLLEKRRS-------
-----IKEKMIMHELSTPWIARLKHLDHRMWIE-DKNSNVLSMEKASFLRLHSSYSDKLT
HLAARNFEFQQAKYCRELEELTM------WVKK-WGLSDIGFGREKTTYCYFATVTSLP-
YEYAIKFGKLAAKTAILITIADDFFDEKG----------SFNDLEGLTKAVL-----RWE
GEELKSYGNIIFRALDDIVRETANTCRTHHKT-DIIVHLRNIWGETFESWLREAEWSKKG
HTSSMDEYIRNGMISIAAHTIALSISCLMEPC-----FPHNKLKPGNYDSITTLLMIIPR
LLNDLQSYQKEQEQGKMNSVLLHMKNHPG----LEIEDSIAHIEKIIDSKRKEFLEHVLV
DG-LSDLPKPCKEIHMSCCKVFEMFFNKKNRYDSNTEMLHDIKKALYDPINVYELSEMEP
MPLMAHGDEYMILPLLLNSLPNILEFKRKDGYGAMKTSMCFGRSYRVNKRVMASQLDDQH
KPLKIVASQRKPVPMMQSIFAPCFY
>AtTPS14
------------------------------------------------------------
------------------------------------------------------------
--------------------------------MALIATKISSRSCFVSAYPNNSPTFLIS
KFPNTVDSLSPANTAKR-------------------SILRNVHASVSNPSKQFHNKTSLE
YL-----------------------HELNIKKIKNILSAN--------------------
------------------------------------------------------------
------------------------------------------------------------
------------------------------------------------------------
-------------------VDVPSENLEMIDVIQSLGIDLHFRQEIEQTLHMIYKEGLQ-
----F-----NGDLHEIALRFRLLRQEGHYVQEIIFKN----------------------
---------------------------------------------------------ILD
KKGGFKDVVKNDVKGLTELFEASELRVEGEE----TLDGAREFTYSRLNELCSGRE----
----SHQKQEIMKSLAQPRHKTVRGLTSKRFTS--MIKIAGQEDPE--------WLQSLL
RVAEIDSIRLKSLTQGEMSQTFK------WWTELGLEKDVEKARSQPLKWHTWSMKILQ-
DPTLTEQRLDLTKPISLVYVIDDIFDVYG----ELEELTIFTRVVER--------WDHKG
LKTLPKYMRVCFEALDMITTEISMKIYKSHGW-NPTYALRQSWASLCKAFLVEAKWFNSG
YLPTTEEYMKNGVVSSGVHLVMLHAYILLGEELT----KEKVELIESNPGIVSSAATILR
LWDDLGSAKDENQDGTDGSYVECYLNEYK---GSTVDEARTHVAQKISRAWKRLNRECLN
P-CPFSRSFSKACLNIARTVPLMYSYDDDQRLP--DEYLKSLM-----------------
------------------------------------------------------------
-------------------------
>Calam.01G001600.1
------------------------------------------------------------
------------------------------MLSGLKLKNMPFSDHRIWNSR-KSFPAYEF
RHPTTVKCSLNSSEDLIGKIRQKINGKVEISPSAYDTAWVAMV---PSREYSGGKPCFPE
CLDWIIENQNPDGSWGL-----------QN--PSLVKDSLSCTLACLLALRKWNVG-QQL
VK---KGLEFIRSSAWATTDKDNLTPIGFDIVFPMMINYANELDLTLPF-----------
------------------------------------------------------------
-------------------------------------NQDLVDFMFRNRASELKRNKNLE
YVAEGLGE---SF-----------NWNNILAQQRSN-GSLFNSPATTAAALIHCQDNKCL
EYLHSVLKIFKTWVPTIHPA-DIYTRLCMVDTLEGLGVDRYFQSEIDSILLETYRLWQQ-
----KEE-EIFKDITCCAMAFRLLRMKGYDVSSDELAPYVD-------------------
---------------------------------------------------------QQY
FFDTVSLQMTGVATVLELYKASHIRLYEEES----TLEKLHAWTSKFLKQQLLSK-----
-TILDKQLQKKVEHNLN-FHGTLDGVRNRRSLE--LYDIDHYQILKAAYRCPTIYSEELF
LFSGQDLKIRQAQNQKELQELER------WYAD-NRLDSMKYGRNVLRISHFLSSAIFC-
DPELSDARVSYAKTVTLVTLLDDFFDYYG----SREESLMIIELIKKWNEP-------SA
KTFTSQEVEILFTALYNTVNELAEKAYILQGR-CIKSLLIHLWVELLTNCMREMDSWTDE
TAPDMDDYLSFACLSIACRICILTSIHFLGVK-----LSEDVVMGPEYTSLCRYVSLVVR
LLNDLQTFEKEKKERKPNSVSLQQAAHKGA---ISEEDAISNIEKMVEYNRRKLLQMILQ
TKGSLVPKECKDVFWNTCKIAYYLYSH-ADEFTSPQQMMEDMKLLIHEPLNLSTLELVS-
------------------------------------------------------------
-------------------------
>Calam.02G003100.1
------------------------------------------------------------
------------------------------------------------------------
------------------------------------------------------------
--------------------------------------------------------MYAE
GI-----------------------ETLKKEVRRMLMAAS--------------------
------------------------------------------------------------
------------------------------------------------------------
------------------------------------------------------------
-------------------SGK---LILLVDTIERLGLAYHFETEIEEKLQKIYNSQE--
--DDG---D--YDLFTTALRFRLLRQHQYHVS-CSIFDIFT-------------------
-----------------------------------------------------------D
KDNTFDENLSSDIEGLLSLHEASYVQIHGEE----ILEEAIVFTTDHLTRMVSQLE----
----SPLKDKVKRALKKSLHRDVPIIQMHNYIS--IYERESSKD------------ELLL
KLAKLNFNFLQNLYKKEICELSR------WWNNFDLKSKLAYARDRLIECYLLGATISF-
EPEYSGVRIWVAKSLQMGTIMDDTYDNYA----TVEEAELFTQMLERWDID-------EV
DR-LPNYMQIVYRFIMSIYEDYEREAAKQEKS-FAVPYFKETVKQLGRAYNQELKWVMGR
KMPPFEDFITNSVITSCIYIIFTAIVPGMKS-----FTKETIDWLLSEPKIIISTAKIGR
HLEDLGSHERESMGGKMLTVVDCYMKQH----GVSKQETLSMLAKLADDGWKDVNMELAT
T-TSVPKKMVEQILNCARMGEFIYNNCEDGFTNPEKSLAPQIIALFVDPLLI--------
------------------------------------------------------------
-------------------------
>Calam.02G017800.1
------------------------------------------------------------
------------------------------------------------------------
---------------------------------------------------MATANMFDG
TSSCPRDVRPPITSFRP-------------------SMWGDIFSTFSLD--DQVQKKYAE
GI-----------------------EALKKEARSMLMAAT--------------------
------------------------------------------------------------
------------------------------------------------------------
------------------------------------------------------------
-------------------SSK---LIILIDTLERLGLAYHFETEIEEKLQEVYNFGK--
--EDE---D--YNLFTTALRFRLLRQHQYHVS-CYVFDKFI-------------------
-----------------------------------------------------------D
KDNKWNETLSRDVESLLSLYEAAHVRIHDEN----ILDEAVAFTTHHLTRMVSQLE----
----SPCKDKVQQALKHTLHRGVSIIHVRLYIP--IYERHDSRD------------ELLL
KLAKLNFNFLQNMYRRELVELSR------WWNKFDLKSRLSYARDRVVECYLWGTAFHF-
EPQYSDVRMLVAKNMQMVSIMDDTYDNYA----TLEEAELFTQILGRWNID-------EI
DL-LPDYMKIVYRFIMSIYEDYERDAAKQEKS-FAAPYYREAVKQLGRAYNQEQKWIMER
QMPSFEEYMNNSVITSCMYVMFTALVPGMKS-----ATKETIDWLLSEPKIVISTAKMGR
HLEDLGTHERENREGKLLTVVDCYMKDL----GVSKQEALSKFVELVEDGWKDVNTEWAK
RSTSVPKEMVEQLLNYGRVAEVTYKNSEDGYTYPEKFLAPQIAALFVDPILI--------
------------------------------------------------------------
-------------------------
>Calam.02G020100.1
------------------------------------------------------------
------------------------------------------------------------
------------------------------------------------------------
--------------------------------------------------------MYAE
GI-----------------------ETLKKEVRRMLMAAS--------------------
------------------------------------------------------------
------------------------------------------------------------
------------------------------------------------------------
-------------------SGK---LILLVDTIGRLGLAYHFETEIEEKLQKIYNSQE--
--DDG---D--YDLFTTALRFRLLRQHQYHVS-CSIFDIFT-------------------
-----------------------------------------------------------D
KDNTFDENLSSDIEGLLSLHEASYVQIHGEE----ILEEAIVFTTDHLTRMVSQLE----
----SPLKDKVKRALKKSLHRDVPIIQMHNYIS--IYERESSKD------------ELLL
KLAKLNFNFLQNLYKKEICELSR------WWNNFDLKSKLAYARDRLIECYLLGATISF-
EPEYSGVRIWVAKSLQMGTIMDDTYDNYA----TVEEAELFTQMLERWDID-------EV
DR-LPNYMQIVYRFIMSIYEDYEREAAKQEKS-FAVPYFKETVKQLGRAYNQELKWVMGR
KMPPFEDFITNSVITSCIYIIFTAIVPGMKS-----FTKETIDWLLSEPKIIISTAKIGR
HLEDLGSHERESMGGKMLTVVDCYMKQH----GVSKQETLSMLAKLADDGWKDVNMELAT
T-TSVPKKMVEQILNCARMGEFIYNNCEDGFTNPEKSLAPQIIALFVDPLLI--------
------------------------------------------------------------
-------------------------
>Calam.02G029600.1
------------------------------------------------------------
------------------------------------------------------------
-----------------------------------------------------------M
VTASIVDVRPPMASYTP-------------------SMWGDIFSTFSLD--EQVQKKYGE
AI-----------------------EALKKEARSKLMAAS--------------------
------------------------------------------------------------
------------------------------------------------------------
------------------------------------------------------------
-------------------STK---LMILVDTLERLGLTYHFETQIEQKLQEIYNSGE--
--KYE---D--YDLFTTALRFRLLRQHRYHVS-CSVFDKFM-------------------
-----------------------------------------------------------G
KDDKFQEIFSSNVEGLLNLYEAAYVRIYGND----ILEEAVAFTTHHLAHMLPQLK----
----SPLKDKVKRALEQPLHRDVPIFHTHFFIS--IYERDDSRD------------ELLL
KLAKLNFNFLQNLYKKELCELSR------WWNKFDLKSKLPYARDRLVECYLWGVAFHF-
EPYYSDVRIMVAKAVALVTIVDDTYDNYA----TLKEAELFTETLERWTKD-------EI
DQ-LPDIMKIVYHFVMSIYEDYEHDAAKQGKS-FAVPYFKEAVKQLCRAYNQELKWVMER
QMPSYEEYITNSVITSCVYIIFTEIIPGLKS-----VTKETIDWLLSESKLTISTAKIGR
YYNDLGSHERESKEGKMLTVVDCYMKQY----GVSKQEALSKFVELVEDAWKNVNTEWVT
S-TPMHKEMIKQHMNYARIIDVTYKNSEDGYTSSENNLAPYIVALFVDPLVI--------
------------------------------------------------------------
-------------------------
>Calam.02G034800.1
------------------------------------------------------------
------------------------------------------------------------
----------------------------------------------------MATGHAEI
AVNSHNEIHRPVANFSP-------------------SLWGDQF-INYI-SDPQVTEKYSK
AI-----------------------EVLKNEVRNMLTAP---------------------
------------------------------------------------------------
------------------------------------------------------------
------------------------------------------------------------
-------------------RSKMVDTMNLIDTLERLGISYHFENEIEEKLQQFFNLN---
-TDYD---EEAYDLYTVALHFRLFRQHGYRIS-CDIFGRWI-------------------
-----------------------------------------------------------D
GSGNFQEGLKSDARGLLSLYEASYLRIHGET----ILDDALAFATANLKSIAPNLG----
----SPLRKQVLHALVQPLYLGNPRIEAHNFIS--IYEEYEHKF------------ESLL
RFAKLDYNLLQMLYRQELHEVSR------WWKELDLISKLPYARDRLVECFFWAFGVYY-
EPQYSRARIMLAKTFAMVSLIDDTYDSYG----TIEELDDFTEAIERWDIG-------EV
DR-LPEYIKPLYKAVLELYQQFQEELAKEGRS-YATCYAIKELKELVRSYYVEAKWFIQG
YLPPFEEYLNNALITTGYSYLTTASLLGIES-----AQKEDFEWLSKRPKMLVAGVTICR
VIDDVATYEVEKERGQMATGIDSYMKEN----GVTKEEAMTKFLEIATNAWKDSNEE-CL
RPFSYSRDILMRILNLERALDVFYKNNEDGYTHPEKVMKPHIIALFVDPLKI--------
------------------------------------------------------------
-------------------------
>Calam.02G034900.1
------------------------------------------------------------
------------------------------------------------------------
-----------------------------------------------------------M
AVNSHKETHRPVANFSP-------------------SLWGDQF-ISYK-SDPQVTEKYSK
AI-----------------------ELLKNEVRSMITAP---------------------
------------------------------------------------------------
------------------------------------------------------------
------------------------------------------------------------
-------------------GSKMVDTMNLIDTLERLGVSYHFENEIEEKLQQFFNLN---
-TDYQ---DEVYDLYTVALHFRLFRQHGYPIS-CDIFGKWI-------------------
-----------------------------------------------------------D
GNGKFQEGLQSDAKGLLSLYEASYLRIHGET----ILDNALAFATANLKSMAPNLG----
----SPLRKQVWHALVQPLHLGVPRIEARNFIS--IYEEEEHNN------------ETLL
RFAKLDYNLLQMLHKEELREVSR------WWKELDLISKLPYARDRMVECYFWTVGVYH-
ELQYSRARVMLAKTIAVISIIDDTYDAYG----TIEELQVFTEAIERWDIG-------EI
DR-LPEYIKPFYKAVLELFQQFEEELAKEGRS-YATYYAIESLKEMARSYHVEAKWFIQG
YLPPFEEYLNIALITCTYCYLTTTSLLGMES-----AIKENFEWLSKKPKMLVASLTICR
VVDDVASYEIEKERGQIATGIDCYMMEN----GVTKEEAVTKFLEMATNAWKDSNEE-CL
RPFSHSRDVLMRILNYERIVDVTYKNNEDGYTQPEKVLKPYIIALFVDPIKI--------
------------------------------------------------------------
-------------------------
>Calam.02G051900.1
------------------------------------------------------------
------------------------------------------------------------
---------------------------------------------------MVIASMLDG
PSSCVRDLRPPMASYTP-------------------SMWGDIFSAFSLD--DQVQKKYVE
AI-----------------------EALKKEARSMLMAAT--------------------
------------------------------------------------------------
------------------------------------------------------------
------------------------------------------------------------
-------------------STK---LLILVDTLERLGLAYHFQTEIEEKLPEISNSGE--
--EDE---D--YDLLATALRFRLLRQHQYHVS-CNVFDKFI-------------------
-----------------------------------------------------------D
KDNKLEETLNTDIEGLLSLYEATHVRIHGES----ILDDAATFTTHHLACMVAQLE----
----SPLKDKVKQALSQSLHRGVPIIHIRFFIS--IYERDDSRN------------ELLL
ELAKLNFNVLQNLYRKELCELSR------WWNKFDLKSKLPYARDRMVECYLWGVAVHF-
EPQYSDVRIAIAKSMQMVSTMDDTYDNYA----TLEEAELFTQNLERWNMD-------EI
DL-LPDYMKIVYRFIMSIYEDYVSDAAKQEKS-FAVPYFRETVKQLGRAYNQEQKWIMER
QMPSFEEYITNSVITSCIYVMFTALVPGMKS-----VTKETVEWLLSEPKIVISTAKMGR
HLEDLGSHERENREGKMLTVVDCYMKDH----DVSKQEALLKFAELVEDGWKNVNTEWAM
R-TSVPKEMVEQLLNYARIAEVTYKNCEDGYTNPEKFLAPQIVALFVDPIII--------
------------------------------------------------------------
-------------------------
>Calam.02G131300.1
------------------------------------------------------------
------------------------------------------------------------
-------MATSACFFQPFCCSYPQNLHKNNTRKALPDIRRRWQTPCIATMQSHD------
----ATETQRRSANFQP-------------------STWSHEFIESIGNSKDHNEMEVAK
ES-----------------------IKNLDEKVRVMLENE--------------------
------------------------------------------------------------
------------------------------------------------------------
------------------------------------------------------------
-------------------GVNPLALLELIDDIHRLGLGYRFKEDANRVIERIHQS-SD-
EVKQK----IQQSVHGCALYFRVLRQHGYQVSPDVFDSFK--------------------
----------------------------------------------------------DS
NG-HFSTALVHDVEDMLSLYEASCLAFDGDA----SLEEAKAFSRFHLEN---IDLAKI-
---DMNTARRVSRALELPFHHRMQRLEARWNVQ--TDNYKQSHDH----------HELLH
SLAKLDFNLVQFTHQQDLQELSR------WWSDVGLATKLSFARDRLMECFFWAIGVAF-
EPQYSQCRKSITKAFKLITIIDDIYDVYG----SLEELELFTDAVDK--------WDINS
VSLLPDYMKLCYLALFNTINDMAYDTLKDHGQ-DITPQLRKVWADLCKAFLQEAKWSYKK
HIPKFDEYLDHGWVSSSGVVLLTHAYFTMTPN----ITKEAIESLGASHGLLRFPCTIFR
LANDLNSSTTDIERGETFKAVSCFMHET----GESQEVARSYIRKLIDENWKMMN-KEMV
YNSVFEKPFIDIVTNLARIALCQYQF-GDAHSTPDDASRNRVLSVIVEPVQLLEQERSII
H-----------------------------------------------------------
-------------------------
>Calam.02G131400.1
------------------------------------------------------------
------------------------------------------------------------
-------MATRAYFFQPISCSYHRNLHKNNTRKALPDIRLRWRAPCLATMQSHD------
----AKNIQRRSANFQP-------------------SSWSHEFIESIVNSNDHKGMEVAE
ES-----------------------IESLDEKVKFVLENE--------------------
------------------------------------------------------------
------------------------------------------------------------
------------------------------------------------------------
-------------------GVNPMALLELIDDIHRLGLEYRFKEDTNRGLERILQS-SD-
EVKQK----IQQSVHGCALYFRVIRQHGYQVSADVFDSFK--------------------
----------------------------------------------------------DS
NS-HFSTALVADVEDMLSLYEASYLAFDGDT----SLEEAKTFSRFHLEN---IDLATM-
---DMNTARRVSHALELPFHHRMQRLEARWNVQ--TYNCKPSHGH----------HELLH
TLAKLDFNSVQFTHQQDLQELSR------WWRDVGLANKLSFARDRLMECFFWAIGMAF-
EPQYSKCRKAITKAFKLITIIDDIYDVYG----SLEELELFTDAVDK--------WDINA
VSLLPDYMKLCFLVLYNTINDMAYDTLKDHGQ-DIIPHLR--------------------
------------------------------------------------------------
-------KVTDIERGETFKAISRFMHET----GETQEVARSHIRKLIDENWKMMN-KEMV
YNSVFGKPFIEIAANLARIALCQYQY-GDAHSTPDDVSRNRVLSVIVEPIQLLEQERSII
N-----------------------------------------------------------
-------------------------
>Calam.02G131500.1
------------------------------------------------------------
------------------------------------------------------------
------------------------------------------------------------
------------------------------------------------------------
-----------------------------------MLENE--------------------
------------------------------------------------------------
------------------------------------------------------------
------------------------------------------------------------
-------------------GVNPLALLELIDNIHRLGLEYRFREDTNRGLERILQS-SD-
EIKQK----IQQSVHGCALYFRVLRQHGYQVSADVFDSFK--------------------
----------------------------------------------------------DS
NG-HFSTAFVPDVEDMLSLYEASYLAFDGDT----SLEEAKTFSRFHLGN---IDLAKI-
---DRNTARRLSHALELPLHHRMKRLEA--------------------------------
----------------------R------WWRDVGLANKLKFARNRLMECFYWAVGMAF-
EPQYSKCRKAITKAFKLITIIDDIYDVYG----SLEELEQFTDAVDK--------WDINA
VSLLPDYMKLCFLALYNTINDMAYDTLKDHGE-VIIPHLRKVWADLCKAFLQEAKWSYKK
HIPKFDEYLDHGWVSSSGVVLLTHAYFSMTPN----ITKEAMESLSASHGLLRFPCTIFR
LANDLNSSMIDIERGETFKAVSCYMHET----GESEEVARSYIRKLIDANWKMMN-KEMV
YNSVFEKPFMEIATNLARIALCQYQF-GDAHSTPDDVSRNRVLSVIVEPIQLLEQERSII
------------------------------------------------------------
-------------------------
>Calam.03G069500.1
------------------------------------------------------------
------------------------------------------------------------
----------------------------------MAICNGLSASSYPCFSPIILTNFAII
NPKSKLTLRVACTSSTS-------------------HQKWNISTP-TLKGCSFSENFWVD
YK-----------------------KKMEEVRHLLLQHSN--------------------
------------------------------------------------------------
------------------------------------------------------------
------------------------------------------------------------
-------------------HDDGMDSLILVDAIQRVGIDHHFRDEIEMILRRHYYATNG-
-ASIY-----DG-LHDVSLFFRLMRQQGYYVSS---------------------------
--------------------------------------------------DVFNNFKGND
GKFKGK--LRQDIRGLMELYEASQLSFKGEN----IIDEAEDFSRVNLNISLENMDE---
----NWCKKVIENTLRHPQHKNITRLTARYSIF--GGFVKGCKT----------WEKTLT
ELAKMDFLMVESLHQEELLQIS------QWWKNVGLAEELQRARNQPVKWYIWSMASLIN
YPSLSFQRIELSKTIAFIYLIDDIFDLYG----TIDELTIFTQAVNR--------WDYSA
IYTLPEYMRNSYKALLDTTNELIQKVQKMHGN-NPIDSLKATWASLCNAFLVEARWFASG
ELPTPKEYLKNGEVSSGTHVVLHHLFFLLGLGVGGTMAGPSSIHLNHTSNLVSSVATILR
LWDDLGSAKDEHQDGEDGSYIKCHMKNEP---KTSMKEARQHVVDMISNEWKNLNEECFH
LNHPSASCFKRASLNLARMVPLMYTYDENQRLPLLEEYINTTTFFN--------------
------------------------------------------------------------
-------------------------
>Calam.03G147600.1
------------------------------------------------------------
------------------------------------------------------------
------------------------------------------------MEMHSSAAPIVS
TKNVSLDDIRRSAKFHP-------------------SVWGDYFLSYTSENTEISIAEKEE
-------------------------LERQKEIVRKLLAQT--------------------
------------------------------------------------------------
------------------------------------------------------------
------------------------------------------------------------
-------------------TDDSVHKIELIDAIQRLGVGYHFEKEIDISLQYIHENYA--
-QHN----SKDNDLRAVALRFRLLRQQGYYVP-CDMFSKFI-------------------
-----------------------------------------------------------D
NEGNFEESLKDNVEGMLNLYEAAHFGQHGEE----ILDKAIEFSSLHLASSVHQMS----
----NSLSIRVNEALKIPLRKSLTRLGARKFIS--MYEEDESHN------------KILL
NFAKLDFNIVQKIHQKELSDATR------WWKALDVANKLPYARDRIVECYFWIVGVYF-
EPHYSTARRILTKVISLASIIDDTYEYA-----TLDELQLLTNAIQCWDVN-------AL
EE-SPPYIRICYKALLDVYTDMEDEMEKTGRS-YRVQYAKEEMKKLVRAYFEEAKWLYSR
YMPTMEEYMKVSLVSCGYIMLTTSSLVGMED----LVTKEDFDWVSSEPLIVRASSVICR
LMDDMVGDEYEQK----PSSVHCYMNQN----GASEMEAFAELRRQVKNAWKDINQECLE
P-RAVSMPILMRAVNLGRVINLLYAD-DDWYAN-PTKAKDLVKCVLVEPVTI--------
------------------------------------------------------------
-------------------------
>Calam.04G064600.1
------------------------------------------------------------
------------------------------------------------------------
--------MSTIIMHMAIP-NKPIKKLRNFDRKASNLCRVSCSAAATHLRRAACSLQLS-
----AEPTTRRSGNYKP-------------------SLWDFDYIQSLNSEYTEKRYLTRA
S--------------------------ELMLQVK-ILLQK--------------------
------------------------------------------------------------
------------------------------------------------------------
------------------------------------------------------------
-------------------EMDPVRLLELIDNLQRLSISYYFEDEINQGLNYIYGEYC--
-KNCE---AEERDLYSTALGFRLLRQHGFKVSQEVFDYFK--------------------
----------------------------------------------------------NE
KG-DFKLNLGVNTKGLLQLYEASFLLTEGEK----SLELAREFATKLLQKKLDEGHHDI-
---DDNLLLLVRHALDLPIHWRIQRPNARWFID--SYGRRPDMN------------PVVH
ELAKLNYNIVQATHKEELKHVSR------WWNCTCLAEKLPFVRDRLVECYFWTTGVIE-
PRQYGFTRMMFAKVNAMITTIDDVFDVYG----TLEELQLFTDAIQR--------WDIES
INQLPDYMKICFLALHNFVNEMAYDVLKEQGF-NIIPYLRKTWTDLIQAYLQEAKWYYSG
YKPSLEEYLNISWISIGAPTILTHVFFGVTSS----IEKEAVESLYKYHDIVHWSSMILR
LADDLGTSSDEVKRGDVPKSVQCYMNET----NASEQEAREHVRFLIAETWKKMN-KESV
ADSPFSKDFIAAAVNLGRMAQYMYKD-GDGHGIQHSIIHDQIKGLLFEPYA---------
------------------------------------------------------------
-------------------------
>Calam.04G077300.1
------------------------------------------------------------
------------------------------------------------------------
--------MSTIIMHMAIP-NKPTKKLRNFDRKASNLGRVSCSAAATRLRRAACSLQLS-
----AEPTTRRSGNYKP-------------------SLWDFDYIQSLNSEYTEKRYLTRA
S--------------------------ELMLQVK-MLLQK--------------------
------------------------------------------------------------
------------------------------------------------------------
------------------------------------------------------------
-------------------EMDPVRLLELIDNLQRLKE----------------------
-----------RDLYSTALGFRLLRQHGFKVSQEVFDCFK--------------------
----------------------------------------------------------NE
KG-DFKLNLGVNTKGLLQLYEASFLLTEGEK----SLELAREFATKLLQKKLDEGHHDI-
---DDNLLLLVRHALDLPIHWRIQRPNARWFID--SYGRRPDMN------------PVVH
ELAKLNYNIVQATHKEELKHVSR------WWNCTCLAEKLPFVRDRLVECYFWTTGVIE-
PRQYGFTRMMFAKVNAMITTIDDVFDVYG----TLEELQLFTDAIQR--------WDIES
INQLPDYMKICFLALHNFVNEMAYDVLKEQGF-NIIPYLRKTWTDLIQAYLQEAKWYYSG
YKPSLEEYLNISWISIGAPTILTHVFFGVTSS----IEKEAVESLYKYHDIVHWSSMILR
LADDLGTSSDEVKRGDVPKSVQCYMNET----NASEQEAREHVRFLIAETWKKMN-KESV
ADSPFSKDFIAAAVNLGRMAQYMYKD-GDGHGIQHSIIHDQIKGLLFEPYA---------
------------------------------------------------------------
-------------------------
>Calam.04G077500.1
------------------------------------------------------------
------------------------------------------------------------
--------MATIIMHILMPNYKPTNILCTFDRKASNLCRVSSTSAAATGFRSCSVQCNAN
PCADQVPTRRRSGNYKP-------------------SHWDFDYIQSLSSEYKEGIYLKRA
S--------------------------ELLVQVK-LMLEE--------------------
------------------------------------------------------------
------------------------------------------------------------
------------------------------------------------------------
-------------------VSELVDRLELIDDLQRLGISCHFEDEIKQILGCVYEQKYG-
-KKFE---PKEKDLYSTSLEFRLLRQHGYRVSQEVFDCFK--------------------
----------------------------------------------------------NE
KG-DFKSSYGGDTKGLLQLYEASFLLTEGEY----TLELAKEFVTISLQKKLDEGHHEI-
---DDNLSLLVRHALELPIHWRIQRPNARWFID--AYGRRPDMN------------PIVL
ELAKLDFNIVQATHQEELKHVSR------WWKSTCLAEKLPFARDRLVECYFWTIGVFE-
PRQYGYQRMMATKINALITTVDDIFDVYG----TLEELQLFTDTIQR--------WDIES
ISQLPDYMQICYLALYNFVNEMAYDVLKEQGF-IIIPYLRKSWTDLIQTYLQEAKWYYSG
YKPSLEEYLNNAWISISAPAILSHAYFLVTSS----IEKEAIESLYKYHDIVRWSSMILR
LADDLATSPDEVKRGDVPKSIQCYMTER----NASEKEAQEHVRFLIGATWKKTN-EERV
ADSPFSEDFIACAVNLGRMAQFMYKD-GDGHGIQHPGIHDQIKGLLFEPYA---------
------------------------------------------------------------
-------------------------
>Calam.04G077600.1
------------------------------------------------------------
------------------------------------------------------------
-------MSTFALHMSIPNK--PASHLCTFDRRASKMRRVSSRGLRS--CSFQCNAKPFP
----QIPTTRRSGNYKP-------------------PLWDFNNIQSLSSEYKEERYLTMA
S--------------------------ELMVQVK-MLLEE--------------------
------------------------------------------------------------
------------------------------------------------------------
------------------------------------------------------------
-------------------EMEATRQLELIDDLQRLGISYHFEDKINQILNCIYFEHKY-
YKNYE---TEERDLYSTALGFRLLRQHGFSVSQEVFDCFK--------------------
----------------------------------------------------------ND
MG-DFKPSLGGNTKGLLQLYEASFLLTEGEE----TLELAREFATNFWQKKLDEG-HGV-
---DEDLSLLMRHALELPIHWRIQRPNARWFID--AYGRRPNMN------------PIVL
ELAKLDFNIVQATHQEELKHVSR------WWKQTCLAEKLPFARDRLVECYFWTIGGLF-
QPQYGYSRIIATKVNVLITIIDDIFDVYG----TLEELQLFNNAIQS--------WDIEV
IDQLPDYMQMCYLALNNVINEMAYDVLKDQGI-LIIPHLRKSWADLCRTYTQEAKWYSRG
YTPTLEEYISNAWISISAPVILSHAFFLVTNP----IKKEAVQSLYKYHNIVRCSAMILR
LANDLGTSPYEMKRGDVPKSVQCYMNET----GASREEAREYVKYMIWEIWKKMN-EERV
ADSPFSQNFITSAVDLGRMAQYMYQH-GDGHGIQNPQIKERILSLLFEPIV---------
------------------------------------------------------------
-------------------------
>Calam.04G077700.2
------------------------------------------------------------
------------------------------------------------------------
-------MSTIIMQMTIPHKPLPTNFLSTFDRKASKRCRVSSSAGLKPCFFQRNAKPYDD
----QTLTSRRSGNYKP-------------------PLWDYDYIQSLSSEYTEERYLIRA
S--------------------------ELKVKVLKMLLGE--------------------
------------------------------------------------------------
------------------------------------------------------------
------------------------------------------------------------
-------------------EMDPVRQLELIDDLQRLGISYHFEDKINQILNCIHREHKY-
CKNYE---AEERDLYSTALGFRLLRQHGFEVSQEVFDCFK--------------------
----------------------------------------------------------ND
TG-DFKPSLSDNTKGLLQLYEASFLLTEGEN----TLELAREFATNVLQKKLDEG-HGI-
---DEDLSLLVRHALELPLHWRIQRPNARWFID--AYGRRPDMN------------PIVI
ELAKLDFNIVQATHQEELKHLSR------WWKKTCLAEKLPFARDRLVECYLLTIG-AF-
EPQYAYSRIIGTKVNALVTLIDDMFDVYG----TMEELLLFNNAIQR--------WDTEE
MDQLPNYMQMCFLELNNFINDMAYDVLNEQGF-PIIPYLIKSWTDLCRTYLQEAKWYSEG
CQPRLEEYISNAWISISVPVMLSHAFFALTNP----IEKEAVQSLYQYHNIVQYSGTIAR
LANDLGTSPDEMKRGDVPKSIQCYMSER----GADSEEAREYVKFLISETWKKMN-EERV
AHSPFPQNFVRCAVDFGRIAHYIYQD-GDGHGIQNSQVKDRISSLLFEPIV---------
------------------------------------------------------------
-------------------------
>Calam.04G077900.1
------------------------------------------------------------
------------------------------------------------------------
-------MSTITMHMVIPNK--PTNYLHDFDRKDSKLCQVSSSAAAT-RLKQPCSSFQLS
----AKPTTRRSGNYKP-------------------PLWDFDFIQSLNSEYAEERHLTRA
S--------------------------ELKVKVMKMLLEE--------------------
------------------------------------------------------------
------------------------------------------------------------
------------------------------------------------------------
-------------------EKEPAQKLMLIDNLQRLGISYHFEDKINQILNCIHQEYKY-
CKNYE---AAERDLYSAALGFRLLRQHGFSVSQEVFDCFK--------------------
----------------------------------------------------------NE
KG-DFKLSHGDDTKGLLELYEASFLLTDGEK----NLELAREFATNFLQKKLEEG-HGI-
---DEDLSLLVRHALELPLHFRIQRLYARWFIE--TYRRRPEMN------------PVLL
DLAKLDFNIVQATHQEELKHLS--------------------------------------
------------------------------------------------------------
-----------------------------------------------RTYLQEAKWYSEG
CQPRLGEYISNAWISISVPVMLSHAFFALTNP----IEKEAVQSLYQYHNIVQYSGTIAR
LANDLGTSPDEMKRGDVPKSIQCYMSER----GAESEEAREYIKFLISETWKKMN-EERV
ADSPFPQNFVRCAVDFGRIAHYIYQD-GDGHGIQNSQVKDRISSLLFEPIV---------
------------------------------------------------------------
-------------------------
>Calam.04G210600.1
------------------------------------------------------------
------------------------------------------------------------
------------------------------------------------------------
---------------------------------------MEPYVSSDVFCGAVEGIFLLK
YT-----------------------EISEQVRDVLVKVEQ--------------------
------------------------------------------------------------
------------------------------------------------------------
------------------------------------------------------------
-------------------DSL--ESLVLIDTIQRLGLGYLYKDEIEATLQQHYLAAKS-
TIYND-----HHDLYKASLCFRLLRQQGFQVHA---------------------------
-------------------------------------------------DDFFRGFKGED
GEFKSKDGLISDTKGVLAMYEASHLNMEGED----ILHEAAIFSSHHLHDKLRWLD----
----DEQAIMVKQCLMYPQHKSLSLFTAEK--F--LQSLNGENG----------WENLLQ
ELAKLEFSTLESLHKDEILQVVK------WWRGLGLSNELKSSRNQPLKWHMWSMATLR-
NPSWSKHRIQLTKPISLVYAVDDIFDLCG----TIDDLTLFTEAVNR--------WDIST
AEQLPNYMKTCFMAIYDTTDEISHMVSQEYGW-NPIESLRKEWGSLFNAFLVEAKWFTSG
ELPKAEEYLKNGVISSGVPMVLSHLFFLMGNPLT----KEAEIQLSDPQGFTYSVAKILR
LLDDLGTAQDEHQEGYDGSYVECYMKEEH---VHSLEDAHEHVMAMVSDTWVNLNKHGLC
STSPFSASFRQACLNAARMVPTMYNYDNDHRLPLLEQYIKSMFRDTAFTKSFLA------
------------------------------------------------------------
-------------------------
>Calam.04G210900.1
------------------------------------------------------------
------------------------------------------------------------
------------------------------------------------------------
------------------------------------------------------------
------------------------------------------------------------
------------------------------------------------------------
------------------------------------------------------------
------------------------------------------------------------
-------------------------------MYWRKGLGYLFKDEIEAILHQHDLASKS-
AIYND-----HHELYKASLCFRLLRQQGYQVHA---------------------------
-------------------------------------------------DDFFRGFKGED
GEFESEDGLISDTKGVLAMYEASHLSMEGED----ILHEAAIFSSHHLHDKLRWLD----
----DVQAIMVKHCLMYPHHKSLSLFTAEK--F--LQSLNGENG----------WENLLQ
ELAKLEFSTLESLHKDEILQVVK------WWRGLRLSNELKSSRNQPLKWHMWSMATLR-
NPSWSKHRILLTKPISLVYAVDDIFDLYG----TIDDLTLFTEAVNR--------WNIST
AEQLPSYMKTCFMAIYDTTDEISHMVSQEYGW-NPIESLRKEWGSLFNAFLMEAKWFTSG
KLPKAEEYLKNGVISSGVPMVLSHLFFLMGNPLT----KEAEIQLSDPQGFTYSVAKILR
LLDDLGTAQDEYQEGNDGSYVECYMKEEH---VHSLEAAHEHVMAMVSDTWENLNKGVLC
STSPFPASFREACLNGARMVPTMYNYDNNHRLPLLDQHIKSMFQDPTFTKSILA------
------------------------------------------------------------
-------------------------
>Calam.04G211000.2
------------------------------------------------------------
------------------------------------------------------------
------------------------------------------------------------
--------------------------------------MEAYQSSDVSNIAATLNTTLLE
HS-----------------------EKLEQVRDVLVKVEQ--------------------
------------------------------------------------------------
------------------------------------------------------------
------------------------------------------------------------
-------------------DSL--ESLVLTDTIQRLGLGYLFKDEIEAILYQQYLANKS-
VIYTD-----GHDLYKASLSFRLLRQQGYQIHAGNFIYLAHFDVSRIPTWCLIIWAQKSI
ASRILLYQRFLYIHIYLWFYVLHVVTCRMKCNIKLEYKIRSDLSVCNATDDFFRGFKGED
GEFKSKDGLISDTKGVLALYEASHLSMEGED----ILHEAAIFSSHHLHDKLRWLE----
----DEQAIMVKHCLQYPQHKTLPRFTAEK--V--LQSLNGENG----------WENLLQ
ELAKLEFAIVESLHRHEILQVVK------WWKGLCLSNEMKSSRDQPLKWYMWSMATLW-
DPSWSKHRTLLTKPISLVYAVDDIFDLYG----TIDELTLFTEAVNR--------WEISA
AEQLPSYMKTCFIAIYDTTEEISRMVSVEYGW-NPIEFLRKEWGSLFNAFLMEAKWFTSR
KLPKAEEYLKNGVISSGVPMVLSHLFFLMGNPLT----KEAEIQLNDPQGFTYSVAKILR
LLDDLGTAEDEHQEGYDGSYVECYMKEEH---AHSLEAAHEHVMAMISDTWENLNKHGLC
STSPFSASFRQACLNAARMVPTMYNYDKNHRLPLLEQYIKAMFRDTTFTK----------
------------------------------------------------------------
-------------------------
>Calam.05G011300.2
------------------------------------------------------------
------------------------------------------------------------
-------------------------------------------------------MMDLE
NQTVALSSYRPLANFHP-------------------NIWGDRFLNLHIP-ESCGALEEQL
-------------------------VEELKQEVKRELKEA--------------------
------------------------------------------------------------
------------------------------------------------------------
------------------------------------------------------------
-------------------SNDYMRLLKMVDAIQRVGVEYHFEEEIDQALQNLSEKFH--
-DFC----KDNHDMYTIALSFRLLRQHGYRIS-CKIFDKFK-------------------
-----------------------------------------------------------D
DKGGFKVPNIQEVMGILEFFEATHLRVHGED----ILDHGFVFSRNYLESVLPSLSN---
----PVAEQVHHALKQYSNRRGLTRLEARHYIS--IYEQTAAHH------------QGLL
RLAKLDFNLLQSLHKRELSELYR------WWKVLDVATKLPFARDRMVETYFWILGVYF-
EPEYALARKILTKVQAIASIIDDTFDAYA----TFEELQLFTEAIERWSYS-------CL
DQ-LPDYMKIYYKALLEVFEEIEEEMIRQGKS-YRLSYGIEAMKVIVRDYFAEVKWREER
YKPTTEEYMRVATASCGYTSLIIISFLGMGD----IATREAFDWVLSQPDIVKATLIICR
LTDDIVGHEFERKREHIPSSVECYIDEH----KVSKQEAVYEFNNQIEAAWKDMNEGFLR
P-TTFPAPLLYRILNFARVIEVIYSK-GDWYTHVGPEMQSFINQLLIDPVLQVL------
------------------------------------------------------------
-------------------------
>Calam.05G061600.1
------------------------------------------------------------
-------------------------------------MESSLLSIQSLVS----------
-----------EVKKEIFSDHENVH--AFVSASAYDTAWLAMIPDQE----KDNGPMFKS
CLNWILENQ-KEGGFWG----------EANEEDLPTVDALPATIACLLALKIWNAGHPNI
ELGLSFIHSKAEILLKINYQN---LPRWFVLTFPAMIELAEAAGLDLVFP----------
------------------------------------------------------------
------------------------------------QGLRAVIANIVIRRQHILEMEELV
EESSYFPPLLSYLEALPSTYQFDR--LKTVEQYLSWDGSLFQSPSATAQAFISTGNIHCL
KYLHSLLQKFPNGVPAKYPVDGDLIKLCMVDHVQGLGLADYFNEEIQEVLAQVYRNQKNN
KSNLTETNTVPIKLFKDALAFRLLRMHGHYVNPGSFCWFLD-------------------
---------------------------------------------------------EPE
VLAYMEENCEQFVSAMYSVYRATDLLFPGEN----ELQEARKFAIKMLENSKTRN-KDHN
FLISKGVQSMIKYELSVPWTARLDRLYHRKWIE-ENQISPLWIGKASFYRLSCLDNKKLM
QLAVENFEFLQTIYIHELEELKG------WSKK-WRLSEMGFGREKTVYTYFAVASCSC-
LPYNSIMRLVIAKAAIIVTVVDDFYDMEG----------SLTELEILTDAIK-----RWD
GEGLQGHSKTIFDALDDFVDDIAAKCHPQERR-KVVPKLQDIWRETFISWMVERSWSLTG
YVPSMDEYLETGKISIAAHTIALPATSFLIQN-----SPNGTLKPFEYHNITKLLMAIAR
LVNDTQSYQKEEADGKLNLVLLHLNEIPN----ATIEDSIAYVKQILEVKRKEFLEHVFM
DGFDEDMPKSCKKIHLHCMKVFQMFFNSANLFDTETALLDDIKKSIYLPIDHKPKPGPFL
KPIPSIPSKMKMNEVSKISTRFHPLLKYSGSTSFVKQPFVKNFHVVGREKVHVPTKFNLS
FIGLPI-------------------
>Calam.05G072700.1
------------------------------------------------------------
------------------------------------------------------------
------------------------------------------------------------
----------------------------------------------------------MD
YE-----------------------RKIEDVKELLQSKAE--------------------
------------------------------------------------------------
------------------------------------------------------------
------------------------------------------------------------
-------------------TNP-TESLVFVDTIQRLGIDSYFQEEIEKILQQLHMATSD-
HLYGF-----YT-LHDVSLLFRLQG-----------------------------------
------------------------------------------------------------
WKVPIK--AKPRYQRIDRVIEAAQLSLEGEH----ILDEAAKFSSQLLQDSLTDVGN---
----NWS----RVVLRHSYHKSIKKLTEKN--F--LQHFGGMNQ----------WAKTLK
ELAVMDLHKRQSVYSEELLQFS------KWWDELGLTKDLKLARNQPLKYYAWSMGILVD
DISMSDQRVELTKPFSFIYLIDDIFDFYG----TLDELIIFTEAVNN--------TDPIH
VTAVGKFVQCIS---------------------------------------SGSKMVRLW
GLPKAEVYLENGKVSSGVHVVLIHLFFLLGPGG----ANGGAIHLKDASQLISSVAAIFR
LWDDLGSAKDEHHDGEDGSYIECYMKDHT---GLSVDEAREHGVDMIASKWKSLNKECFG
LNHFPSSSFKRASLNFARMVDPMYSYDENHQLPILEEYVKFMLNLVP-------------
------------------------------------------------------------
-------------------------
>Calam.05G073000.1
------------------------------------------------------------
------------------------------------------------------------
------------------------------------------------------------
--------------------------------------------------MQAKEYVEQA
E--------------------------KLKKQVK-IIVDR--------------------
------------------------------------------------------------
------------------------------------------------------------
------------------------------------------------------------
-------------------TTDQLDQLELIDNLQRLDVSYHFEGGLQKILESIYGTDKC-
P--DK---YMEKDLHVTALKFRLLRQHGCHVPQEVFCCFM--------------------
----------------------------------------------------------DD
VG-NFKACLDDDIKGLQSLYEASFLSLEGEN----ILDLAKDFSTHHLKERLEQI---T-
---DPIVAEQIR------------------------------------------------
-------HALEATYQDEIKRLSR------WYKETGLAEKLRFARHRLPVCFLWALGFTP-
EPHFGFSREILTKIAVLITIIDDIYDVYG----TLDELSVYRDNRE--------------
------------------------------------------WAELSRAYYLEARWFHSG
YFPSTNEYLNTAWVSISSPVLLFYAYFSITNP----ITKKELHSLEQYPGIIRWPSMVLR
LVDDLETTSDEIKRGDVSKSIQCYIHET----VF--------------------------
------------------------------------------------------------
------------------------------------------------------------
-------------------------
>Calam.05G073200.1
------------------------------------------------------------
------------------------------------------------------------
------------------------------------------------MDLKFSCGQLMG
IVSASDSLPRRTANYKP-------------------NIWNYDHLQSLTSKYDEEKYEREA
ET---------------------------LKEEVCGILGG--------------------
------------------------------------------------------------
------------------------------------------------------------
------------------------------------------------------------
-------------------LKDPLRKLEFMDWINKLALSHYFEEEISEFVNEVACLKSI-
SSRMN------DDLYSSALCFRSLRQHGYHVPQDAILRLS--------------------
----------------------------------------------------------GD
EK-KIITSAHWDDKTRVEIFEACHLALEDEC----LLDRAKAFAAKNLNSNYDDR-----
---------DKMYSAKCPSHWSVSWFNVKKHMH--STNKSILHR----------------
-LAGLSFNMIQVQHQKELKEILR------WWRNLGLSEVLTFTRDRVVESFLWSVGVAY-
EPQYGSLRKWLTKAILLVLIIDDVYDIYG----SKQELEQFTTAVER--------WDPSE
IQQLPEAIKRCFWTLHDTINEIDHEVQKEKSWNSVLPHLKKVWTGFCKALFVEAKWYHMG
HSPSLWEYLDNGWTSSSGSVLSLHVLLGIGQD-----MVETMAVFNSNHEIIHQASLIIR
LCNDQGTSKAELERGDAPSSILCYMREA----NATEEEARDHIRNLISDSWKKIN-GLFI
SSPHSQQPMIRYIVNAARVANFIYQN-GDGFGVQDRETRDQVLSCLIEPLPLA-------
------------------------------------------------------------
-------------------------
>Calam.05G073300.1
------------------------------------------------------------
------------------------------------------------------------
------------------------------------------------------------
------------------------------------------------------------
------------------------------------------------------------
------------------------------------------------------------
------------------------------------------------------------
------------------------------------------------------------
------------------------------------------------------------
------------------------------------------------------------
------------------------------------------------------------
---MLIASAHWDEKAMVEIFEASHLALEDES----LLDRAKAFAAKNLNS-NDVQ-----
---------DKIYSAKCPSHWSVNWFDAKKHMN--ATNKSILHR----------------
-LAGLSFNMVQVQHQKDLKEILR------WWRNLGLSEVLTFTRDRPVESFLWAVGVAY-
EPQYGSLRKWLTKAILLSLIIDDVYDIYG----SKHELEQFTTAVERQEILVNFRWDPSE
IQQLPEAIRRCFWTLYDTTNDIDHQVRKEKGWNSVLTDLRKMWAGFCKALLVEAKWYHMG
HSPSLWEYLDNGWISSFGSVLSLHILLGIGQD-----MVETMAAFNSNQEIIHQASLIIR
LCNDQGTSKAELERGDAPSSILCYMREA----NVTEEAARDQIRNLISDSWKKIK-GLFI
SSPHSQQRMIRYIVNAARVANFIYQN-GDGFGVQDRETRDQVSSCLIEPLSLA-------
------------------------------------------------------------
-------------------------
>Calam.05G103700.1
------------------------------------------------------------
------------------------------------------------------------
-----------------------------------------MV---PSPNSSQ-EPCFPD
CLNWLLENQCHDGSWAR-----------PHHHPLLKKDVLSSTLACILALKKWGVGEEHI
NR----GVHFLELNFASATEKCQISPMGFDIVFPAMLDYANDLVLNLRL-----------
------------------------------------------------------------
-------------------------------------EPTTLNDLIYERDLELKRCYQSQ
SAEMEAYLAYVAEGVGKLQ-----DWESVMKYQRMN-GSIFNSPSTTAAALIARPNSGCL
NYLRSALKKFGSAVPAVYPL-EIYSQLCAVDNLERVGISRYFRKEIQRVLDKTYSYWLQ-
----GNE-EIFLDASTCALAFRILRMNGYNVTSDPIMKILE-------------------
---------------------------------------------------------ECF
S-SSFHGNMKDINTTLELYRASEFILYPGER----DLEKQNLRLKHLLEQELSSG-FIHS
IQLGKNIDAEVNHALQYPFYAILDRIAKRRNIE--HYNFDNTRILKTSYCSPNFGNKDFL
FLSVEDFNQCQAIHREELRELER------WIIE-NRLDELKFARRKSAYCYFSAAGTFF-
APELSDARMSWAKNGVLTTVVDDFFDVGG----SVEELKNFIQLVEVGDAD-------VS
TECSSQNVQIIYSALRRTICEIGDKGFKLQER-SIKNHIIDIWLDLLNSMMKETEWARDN
YLPTMDEYMSNAYVSFALGPIVLPALYLVGPK-----LSEEMVHHSEFHNLFKLMSTCGR
LLNDIRSCERELKDGKLNAIPLYIINSGGE---ITKEAAILEMKSSIDSQRRELLRLVLE
VKSSVLPKSCKELFWHMSTVLHLFYSK--DDGFTSEDLIKVVNEVIHEPIVLNEF-----
------------------------------------------------------------
-------------------------
>Calam.06G086600.1
------------------------------------------------------------
------------------------------------------------------------
------------------------------------------------------------
---MGSSAGRRSANYKP-------------------SIWNDEYLQSLNSVYGEERFLQRA
Q--------------------------KLKGEVT-ALLEK--------------------
------------------------------------------------------------
------------------------------------------------------------
------------------------------------------------------------
-------------------TADPFDQIELLDVLQRLGIFYHFTHHVERILKNIHILGDG-
HG------WNIENLHATALRFRLLRQQGYNISAEVFRNFM--------------------
----------------------------------------------------------DE
TG-NFKTTLCNDLKGLISLYEASYLSVEGES----IMDEAQVFAIHHLKEKLNQD---I-
---NQNLAEEIAHALELPFHWRMLRLESRWFID--AYERRWDTN------------PLLL
EFAKLDFNIVQTMYQDELKELSR------WHTRTHLAEKLSFARDRLVECFLWTVGFTF-
EPCFRYCRIMSVKFAVLITIIDDIYDVYG----TLDEVELFTDVVER--------WDINA
LEQLPEYMRICFLALFNTVNEMAYDVLRDQGF-NIIPHSTERWAELCKKYLVEAQWFYSG
YKPSLNEFLTNGWVSSTGPLLMVHAYFCMTNP----LKDKPLKELQRHPEILKWTSLVSR
LADDLGTSTDELKRGDNPKSIQCYMHDT----GCCEEESRSYIKNLIGSTWKKMN-EDIL
MNRDYSRDFIKTSINFARISQCMYQY-GDGHGIPDRESKVRILSLVIEPIPLP-------
------------------------------------------------------------
-------------------------
>Calam.06G177300.1
------------------------------------------------------------
------------------------------------------------------------
---------MAYSIQLQPFFHCFFNHKLSKNRTVYKILPKTFPQKWKTQCTATK------
----QYHHQRRPADYQP-------------------SSWSYEFMESIGNQN--NHMEVEE
ET-----------------------TKKIEEEVRCMLENE--------------------
------------------------------------------------------------
------------------------------------------------------------
------------------------------------------------------------
-------------------GMEPLALLELIDDIHRLGMGYRFQDSAKKALDRIVLFQSS-
QVEQK----IHENLHACALYFRLLRQEGYHVSTDIFESFK--------------------
----------------------------------------------------------DS
NG-NFSASLATDIGGMLSLYEASYLAFDGES----TLDEAREFTSFHLKN---MTG-EM-
---DKKIAMRVSHALELPFHHRMRRLEARWNIE--MYDEQNKAN------------QLLH
KLAILDFNMVQSIYQHDLQELSR------WWRHVGLANKLSFARDRLMESFFWTVGMVF-
EPQFSKCRIGLTKVVKLITVLDDIYDVYG----TPEELEQLTEAVDK--------WDINA
VNNLPDYMKLCFFALYNTVNGLAYDALKEQDQ-VIISQLRQGWADLCRAFLREAKWSYKK
HVPKFDEYLNHGWTSSSGVVLLIHAYFLMTRT----ITKEAIKSLSLSHGLLRFPCTVFR
LANDLSSSKEDIERGEVAKAVSCYMHET----GSSDEVARAYIKKLINQNWKIIN-REIT
YNSIFDKCFIETCCNLARIALCQYQY-GDAHTSPTDVSRNRVKSVIIEPIQFVR------
------------------------------------------------------------
-------------------------
>Calam.06G186600.3
-------------------MSFASHTTSLVPSSSPTRGGHVAALHIPATSCLARSTAGVL
PPERLQVTSCSSLLQCNAISRARTEENKDVIENCLPAEKWQENIVEDDAEKDGHIVV--F
VKKQELIQDKKRELVEIIRSMLQNMDDGEISISPYDTAWVALV---ADIGGSG-QPQFPS
SLEWISSNQLPDGSWGD-----------RNTFLAHDR--IINTLACVIALKTWKMLPDKC
DK---GISFIRRNIYKLEDENEEHIPIGFEVALPSLIEIAKKTGIDIPN-----------
------------------------------------------------------------
-------------------------------------DSPGIQEIYAKRDLKLSRIPRDI
MHKLPTTLLHSLEGMIG------LEWQKLLKLQSAD-GSFLFSPSSTAFALQQTKDEKCL
KYLLKHVQKFNGGVPNVYPV-DLFEHLWAVDRLQRLGISRYFQPEIDECIDYVHRFWTN-
KGICWARNSEVQDIDDTAMGFRLLRLHGYEVSADVFKQFE--------------------
---------------------------------------------------------NGG
QFFCFAGQSNQAVTGMYNLYRASQVAFPGEN----ILEDANKFSAKFLQEKRSNNRLIDK
WIIAKDLPGEVGYAVDVPWYASLPRVEARFFLE-QYGGDDDVWIGKTLYRMPYVNNNTYL
ELAVLDYNNCQALHQDELKSIQK------WYRN-CSLGGFGLSERSAILAYYIAASSVF-
EPEKSLERLAWAKTAILVETILSQQLSREQ-------KREFVNEFEHGSILK-----YTN
GGRYKTRNSLIGSLIRTVSQLSLDTLILAHGR-DSHQQLYHGWQKWLRIWEEGDDMGDGN
AELFIRTLNLSSRS-----------------------LDESLFSHPKYKQLLEITSRVSG
QLRLFQ-NRKVHSTKGCM-----------------TDL-GGITTVQIESDMQELVKLVLT
KSLGD-LDSRTKQTFLVIARSFYYT-----AFFNPGTINFHMAKVLFERV----------
------------------------------------------------------------
-------------------------
>Calam.06G186900.1
------------------------------------------------------------
------------------------------------------------------------
--------------------MLQNMDDGEISVSPYDTAWVALV---EDIGGSG-QPQFPT
SLEWISNNQFTDGSWGG-----------DRKFLLYDR--ILNTLACVVALTNWKMHPDKC
DK---GLKFIRENIHKVEYENEDHMPVGFEVALPSLINMAKKLGIEIPD-----------
------------------------------------------------------------
-------------------------------------DSPGMQDIYAKRDLKLKKIPMYL
LHKKPTSLLYSLEGMEG------LDWQKLLNFRF-E-GSFLSSPSSTAYALQHTKDQLCL
EYLLKPVKKFNGGVPNVYPV-DMFEHLWSVDRLQRLGISRYFQPEIEECMKYAYRYWTN-
KGICWARNTNVQDVDDSSMGFRLLRLHGFDVTIDAFKQFE--------------------
---------------------------------------------------------KGG
EFCSIPGQASHAITGMYNMYRCSQVLFPGEH----ILADAKKYAAKFLHEKRVNNAVVDK
WIITKDLPGEVAYALDVPFYASLPRLEARFFLE-HYGGGDDVWIGKTLYRMLYVNCDTYL
ELAKLDYNNCQAVHQDEWKSIQK------WCTD-CSLGEFGLSERSLLLAYYIASSTVF-
EPEKSGERLAWAKTAILVETILSQQLSSE-------QKREFVNEFKHGSILK-----NEN
GGRYKTRISLVETLINTV-SELSTDIVLAQGR-DIHLQLYHVWQKWQTTWEEGGDLGEAE
VELLLRTLHLSSGLE------------------------ESLFSHPKYQQLLEVTSNVCH
HLRLFQ-NRKVHNTVGPI-----------------TDL-ITGTTFQIEAGMQELVKLVFT
KSSGD-LDSLTKQSFFAIARSFYYT-----AYCDPGAIDSHMDKVLFQKVV---------
------------------------------------------------------------
-------------------------
>Calam.08G011000.1
------------------------------------------------------------
------------------------------------------------------------
---------------------------------------------------MAAACTVDA
PSSWPKDVRPPITSYTP-------------------SMWGDIFTSFSLDDVDQVQEKYAE
AI-----------------------ETLKDEARSLLMAEG--------------------
------------------------------------------------------------
------------------------------------------------------------
------------------------------------------------------------
-------------------NTKKD-KLVLIDTLERLGVAYHFEQEIDEQLEEIFKIQS--
--EEE---DDLFDLFTMALQFRLLRQHRYHFP-CNVFDKFK-------------------
-----------------------------------------------------------G
EDNKFKETLSTDAKGLLSLYEAAHVRIHGEE----ILEEAVTFTTHHLNRMVQELQ----
----SPLQDQVKRALELSLHRGVPRIETRHYIS--LYEKDESKD------------ELLL
KLAKLDFNYLQNMYKKELCELSR------WWKEFDLTSKLPYARDRVVESYFWSMSFHF-
EPQYSYARIAAAKVVQMLTVMDDTYDNYA----TLEEADLFTESLERWNID-------EI
DR-LPDYMKTIYRFILSIYDDYEFEAAKQGKL-FAVPYAKETVKQISRAHNKEIKWLRGR
QMPAFEEYIANTVITSCIYVVSLAMIPGMES-----VSKETIDWLVSEPKIVIASAKVCR
YLDNLGSHERENKQGEMLTPVEWYMKEH----GVSMQETVDKFFELAEDAWKDLNTEWMA
TTSIPIKEMVELILNYARAAEVSYRTCQDAYSN-AEILAPQLAALFVDPIII--------
------------------------------------------------------------
-------------------------
>Calam.08G145900.1
------------------------------------------------------------
------------------------------------------------------------
-----------------------MSCARSTISLSSQPSYGFPKSSFPWQVRHYCPIPSSR
ARFCVCMSSSSSSPPLI-------------------TGNDALLKYIRQPVVFPSEEEEIS
IK-----------------------RREYLLEKTARQLQR--------------------
------------------------------------------------------------
------------------------------------------------------------
------------------------------------------------------------
-------------------STEAVEKLKLIDTIQRLGIGYYLEDDISAILQAEYSNGFS-
---SS-----EEDLFTTALRFRLLRHNGFQISP---------------------------
----------------------------------------------------DVFLKFMD
KSRKFKESLREDTLGLLSLYEASYVGAKGEE----ILEEAMKFTESRLKRSLPQLPP---
----RLHG-QVAQSLELPRHLRMARLEARR--F--IEQYGKQSE----------YDRDLL
ELAILDYNKVQAQHRLELAEITR------WWKQLGLVDKLTFARDRPLECFLWTVGLLP-
EPKYSTCRIELAKTIAILLVIDDIFDTYG----KMHELVLFTDAIRR--------WDLEA
MDTLPEYMKICYMALYNTTNEICYKVLKENGW-SVLPYLKSTWIDMIEGFMVEAKWFNGG
RAPNLEEYIENGVSTAGAYMALVHLFFLIGEGVT--DQNAQLLNKKPYPKLFSAAGRILR
LWDDLGTAKEEQERGDLSSSIHLFMREKN---LSTEEEGRSRILEEIYGLWKDLNGELIS
KNEMP-LAIIKVALNMARASQVVYKHEEDTYFSSVDNYVEALFFTPLIV-----------
------------------------------------------------------------
-------------------------
>Calam.09G037800.1
-------------------MSFVSNPTSFLPSSSTTHGGLSAALYIPAATPLPRSTAGFF
P--SLKPVTSSSPLQCNAISRPRTEEYIDVIQNGLPVIKWHEIVEDDAEKD---------
SHKEEPILDKIRELVELIRSMLQSMGDGEISISPYDTAWVALV---EDIGGGG-APEFPS
SLNWISNNQLPDGSWGD-----------RLTFSIYDR--IINTLACVVALRSWNIHPDKT
HK---GISFIKKNIYKLVDENEEHMPIGFEVALPSLIEIAKKLDIDIPD-----------
------------------------------------------------------------
-------------------------------------DSRGLQEIYARKELKLKRIPRDI
MHKVPTTLLHSLEGMPG------LMWKKLLKLQSAD-GSFLFSPSSTAFALHQTKDDNCL
KYLTKHVHKFNGGVPNVYPV-DLFEHLWAVDRIQRLGISRYFQQEIEECIAYVHRYWTN-
KGICWARNSEVQDIDDTAMGFRLLRLHGYEVSADVFKHFE--------------------
---------------------------------------------------------KDG
EFFCFTGQSTQAVTGMYNLYRASQLMFPGEN----ILVDAAKFSAKFLQEKRANNELLDK
WIITKDLPGEVGYALDVPWYASLPRVETRFYLE-QYGGEDDVWIGKTLYRMPYVNNNKYL
ELAKLDYNTCQALHQQEWKNIQK------WYRS-CSLEEFGLSERSLLQAYYIAAACAF-
EPEKSEERLAWAKTAILVETIISHFHR---QQLSREQKRAFVDEFEHGSVLK-----YAN
GGRYKTRRSLVGTLLRTLNQLSLD-ILLAHGR-DIHQPLKNAWHKWLKIREEGGDIGEGD
AELLVQTINLSGGGSR------------NRWV-----SEEILLSHPKYEQLLKATIGVCH
HLRLFQ-RRKVHGGNGCM-----------------SNM-GGITTLEIESEMQELVKLVVT
KSSGD-LDSETKQNFLTIARSFYYA-----AYCNPGTINFHIAKVLFERVL---------
------------------------------------------------------------
-------------------------
>Calam.09G074500.1
------------------------------------------------------------
------------------------------------------------------------
-------------------------------------------------MEMYASAAPIS
TKNVNLKDVRRSVTYHP-------------------TIWGDHFLRYTSDLTEISVAEEEE
-------------------------LERQKEKVKNLLAQT--------------------
------------------------------------------------------------
------------------------------------------------------------
------------------------------------------------------------
-------------------PDDSTLKIELIDAIQRLGVGYHFEKEIDESLRYIHDTYP--
-IHMN---SKDNDLRVVALRFRLLRQQGYRVP-CGVFSKFI-------------------
-----------------------------------------------------------D
DEGNFKESLINDVEGMLNLYEAANFGVHGEE----ILDKALEFSSSHLESLVHQMT----
----NSLSARVNEALKIPISKSLTRLGARKFIP--MYQEDESHD------------EILL
NFAKLDFNIVQKIHQKELSDITR------WWKDLDFANKLPFARDRVVECYFWILGVYF-
EPYYNSARRILTKVIAITSIIDDIYDVYG----ALDDLQLFTDIVESWDVN-------AV
DQ-LPPYMRICYKALLGVYHEMEDEMVKEGKS-YRVQYAKEEMKKLVKAYFEEAKWSYSK
YMPTIEEYMKVALVSGAYIMLSTTSLVGMKD----LVTKEHFDWISSEPLIVRASSTICR
LMDDMVGYGMEQK----ITAVDCYMNQN----GASKMEAFTEFWKQVKKSWKDINEECLE
P-RAVSISILMRVVNLTRVINLLYVD-GDAYGNSQTKTKDIIKCLLIEPVTI--------
------------------------------------------------------------
-------------------------
>Calam.10G106300.1
------------------------------------------------------------
------------------------------------------------------------
----------------------------------------------------MASASVEN
FVSHQQEIVRPSANFSP-------------------SLWGDLF-ASVS-IDNQVLEFYAE
EI-----------------------DALKEEVRSMIVAA---------------------
------------------------------------------------------------
------------------------------------------------------------
------------------------------------------------------------
-------------------ARNMREKLNLIDSVQRLGVSYHFEKEIDEQIQNFYSACP--
----S---LENDDLHTVALYFRLLRQHGHDIS-TGIFKKFT-------------------
-----------------------------------------------------------D
FDGKFKDHLKGDPKGLLSLYEAVHLRAHGEY----ILDEALAFTTAHLESIAPHLS----
----SPLKEQVAHALEQCLQRSIPRVEARRYIS--VYEEYESKN------------DSLL
RLAKLDFNLLQMLHRQELCELSR------WWKDLDLVSKLSYARDRVVECYFWTLGVYF-
EPQYSRARIMLAKTIAMISVIDDTYDSFG----TVEELEIFTDAIERWDIK-------EM
DR-LPDYMKICYRALLDLYNKYEEELRLQGRS-FAVHYAKATMKEIVRSYNIEAKWFIEG
YMPPFADYMANGFITSTYYLLGATSFIGMTT-----APKEAFDWLMKKPKIQVANVTICR
VIDDIATYEIEKKRGQSATGIECYMKDY----EVSEQEAMEEFTNFAENAWKDINGE-CV
KEKSVSMEILKRVVNLSRLIDVVYKHNQDGYTHPEKVLKPLITALLVDSFNVLP------
------------------------------------------------------------
-------------------------
>Calam.10G111100.1
------------------------------------------------------------
------------------------------------------------------------
-----------MSLSFNLKVTPFSGHRIRSRRE-----IFPAH---EFPMTTSSKSVITV
KCSLN----TSTDLMGK-----------IR--EKINGKDDNSLAIPTIYPVDIHSH----
------------------------------------------------------------
------------------------------------------------------------
------------------------------------------------------------
------------------------------------------------------------
--------------------------LCMIDTLERLGVDRYFQSEIESILEDTYRLWQQ-
----KEK-DIFADVTCCAMAFRLLRVKGYEVSSDELAPYAD-------------------
---------------------------------------------------------Q--
--ENVSPQVSDVTTVLELYRASQVRIYEEES----TLKKLHDWTSTFLKQQLLSE-----
-TIPDKQLHKLVEHYLKNFHGILDRVGNRRNLE--LHDTDHYQIQKAADRFPTINNEDFL
AFTRQDFNICQAQHQKELEQLQR------WYAD-CRLDTLKYGRDVVRVSNFLTSAIFG-
DPELSEARLAYAKHIVLVTRIDDFFDHYG----SREESYEILELVKEWKEK-------PA
ADYGSEEVEILFTAVYRTVNEVAEKAYVEQGR-SVKHILIGLWVEILTSFKKELDSWSND
TALTLDEYLSFTWVAIGCRICILTSMSFLGIK-----LSEEVFLSQECTDLCRHLSMVDR
LLNDVQTFKKEREENKLNGVSLLQAARKDE-RAITEEEAISEIHEMVEYNRRKLMQMVYQ
R-DSIVPRKCKDVFLRTCRIGYYLYSS-GDEFTSPQQMMEDMKSLIYEPLTLPSSS----
------------------------------------------------------------
-------------------------
>Calam.10G111700.1
--------------------MGSLSTLNLNYSPVVQRTILLSS---AKLHLP-ECFTFST
WMNSSKNLSLNYQFNHKKISKVTEARVATVDAPEVREQDNSTAQGHDVVN----------
---------KIDDPIEYIRMLLNTTGDGRISVSPYDTAWIALI---KDLEGRD-SPQFPL
SLEWIAKHQLPDGSWGD-----------EQFFCVYDR--LVNTLACVVALRSWNVHADKS
EK---GISYIKKNVDKLEDGDAEHMTCGFEVVFPALLQRARNLGIDDIP-----------
------------------------------------------------------------
------------------------------------YDASIVKEIYHTREQKLKRIPMEM
MHKVPTSLLFSLEGLEN------LDWEKLLKLQSPD-GSFLTSPSSTAFAFMETKDENCF
KFIKNTVETFNGGAPHTYPV-DIFGRLWAVDRLQRLGISRYFESEIADCLSHIHRFWTE-
KGVFSGRESEFCDIDDTSMGFRLLRMHGYDVDPNVLSNFK--------------------
---------------------------------------------------------KDD
KFVCYGGQMIESASPIYNLYRASQLQFPGEE----ILEEANKFAYEFLQEKLANNQLLDK
WVISEHLDDEIRIGLGMPWYATLPRVEARYYLQ-HYAGANDVWIGKTLYRMPEISNDTYL
KLARMDFNRCQAHHQFEWIYMQE------WYED-CNVQEFGISRKDLLHAYFLAAASIF-
ELERTNERIAWAKSQIISRIITSFFNKE-----TTSLEEKDALLTEFR----------NI
NSLHKTESAKRDHGVVNILLATLHQFLEGFDR-YTSHQLKNAWGVWLTKLQPGKANGGAD
A-ELLTTTFNICAG---------------HTA-----FKEDILSHHEYKTLSDLTNKICQ
RLSHVQNEKVQEMEDWN-------------------TTKSSIKNKEIEQDMQELVKLVLE
KSVS--IDRNIKQTFLSVAQTYYYR-----VYNAAETMDSHIFKVLFEPVV---------
------------------------------------------------------------
-------------------------
>Calam.10G111900.1
--------------------MGSLSTLNLNYSPVVQRRILLSS---AKLHLP-ECFTIST
WMNSSKNLSLNYQFNHKKVSKVTEARVATVDVPQVREQDDSTAQGHDAVN----------
---------KVDDPIEYIRMLLNTTGDGRISVSPYDTAWIALI---KDLEGRD-IPQFPS
SLEWIAKHQLPDGSWGD-----------EQFFCVYDR--LVNTLACVVALRSWNVHADKS
EK---GVSYIKENVYKLEDGNAEHMTCGFEVVFPALLQRARNLGIDDIP-----------
------------------------------------------------------------
------------------------------------YDAPVVKEVYNTREKKLKRIPMEM
MHKVPTSLLFSLEGLEN------LDWEKLLKLQSPD-GSFLTSPSSTAFAFMETKDENCF
KFIKNTVETFK------------WRRLWAVDRLQRLGISRYFESEIADCLSHIHRFWTE-
KGVFSGRESEFCDIDDTSMGFRLLRMHGYDVDPNVLRNFK--------------------
---------------------------------------------------------KDD
KFVCYGGQMIESASPMYNLYRASQLQFPGEE----ILEEANKFAYEFLQEKLANNQLLDK
WVISEHLDDEIRIGLGMPWYATLPRVEARYYLQ-HYAGANDVWIGKTLYRMPEISNDTYL
KLARMDFNRCQAQHQFEWIYMQE------WYES-CNIEEFGISRKDLLHAYFLATASIF-
ELERTKERIAWAKSQIISRMITSFFNKE-----TTSLEEKDALLTEFR----------NI
NGLHKTKSAKREQGDVNILQATLHQFLEGFDR-YTSHQLKKAWGVWLMKLEQGKANGGAD
A-ELLISTLNICAG---------------HTA-----FKEDILSHHEYKTLSNLTNKICQ
KLSQIQNQKGLEMDDWN-------------------TRKSSIKNKEIEQDMQELVKLVLG
KSVG--IDRNVKQKFLSVAKTYYYR-----AYNAAETMDSSHIQSTFRTSRVNILFPQFG
RTARNKKDEADHTFPDFL------------------------------------------
-------------------------
>Calam.10G112000.1
--------------------MGSLSTLNLNYSPVVQRRILLSS---AKLHLP-ECFTIST
WMNSSKNLSLNYQFNHKKVSKVTEARVATVDVPQVREQDDSTAQGHDAVN----------
---------KVDDPIEYIRMLLNTTGDGRISVSPYDTAWIALI---KDLEGRD-IPQFPS
SLEWIAKHQLPDGSWGD-----------EQFFCVYDR--LVNTLACVVALRSWNVHADKS
EK---GVSYIKENVYKLEDGNAEHMTCGFEVVFPALLQRARNLGIDDIP-----------
------------------------------------------------------------
------------------------------------YDAPVVKEVYNTREKKLKRIPMEM
MHKVPTSLLFSLEGLEN------LDWEKLLKLQSPD-GSFLTSPSSTAFAFMETKDENCF
KFIKNTVETFNGGAPHTYPV-DIFGRLWAVDRLQRLGISRYFESEIADCLSHIHRFWTE-
KGVFSGRESEFCDIDDTSMGFRLLRMHGYDVDPNVLRNFK--------------------
---------------------------------------------------------KDD
KFVCYGGQMIESASPMYNLYRASQLQFPGEE----ILEEANKFAYEFLQEKLANNQLLDK
WVISEHLDDEIRIGLGMPWYATLPRVEARYYLQ-HYAGANDVWIGKTLYRMPEISNDTYL
KLARMDFNRCQAQHQFEWIYMQE------WYES-CNIEEFGISRKDLLHAYFLATASIF-
ELERTKERIAWAKSQIISRMITSFFNKE-----TTSLEEKDALLTEFR----------NI
NGLHKTKSAKREQGDVNILQATLHQFLEGFDR-YTSHQLKKAWGVWLMKLEQGKANGGAD
A-ELLISTLNICAG---------------HTA-----FKEDILSHHEYKTLSNLTNKICQ
KLSQIQNQKGLEMDDWN-------------------TRKSSIKNKEIEQDMQELVKLVLG
KSVG--IDRNVKQKFLSVAKTYYYR-----AYNAAETMDSHIFKVLFEPVV---------
------------------------------------------------------------
-------------------------
>Calam.10G112800.1
------------------------------------------------------------
------------------------------------------------------------
---------MWGFQDLIGKIRQKINGKVEISPSAYDTAWVAMV---PSREYSGGKPCFPE
CLDWIIENQNPDGSWGL-----------QN--PSLVKDSLSCTLACLLALRKWNVG-QQL
VK---KGLEFIRSSAWATTDKDNLTPIGFDIVFPMMINYANELDLTLPF-----------
------------------------------------------------------------
-------------------------------------NQDLVDFMFRNRASELKR-----
------------------------------------------------------------
-------------------------------------------------------LWQQ-
----KEE-EIFKDITCCAMAFRLLRMKGYDVSSDELAPYVD-------------------
---------------------------------------------------------QQY
FFDTVSLQMTGVATVLELYKASHIRLYEEES----TLEKLHAWTSKFLKQQLLSK-----
-TILDKQLQKKVEHNLN-FHGTLDGVRNRRSLE--LYDIDHYQILKAAYRCPTIYSEELF
LFSGQDLKIRQAQNQKELQELER------WYAD-NRLDSMKYGRNVLRISHFLSSAIFC-
DPELSDARVSYAKTVTLVTLLDDFFDYYG----SREESLMIIELIKKWNEP-------SA
KTFTSQEVEILFTALYNTVNELAEKAYILQGR-CIKSLLIHLWVELLTNCMREMDSWTDE
TAPDMDDYLSFACLSIACRICILTSIHFLGVK-----LSEDVVMGPEYTSLCRYVSLVVR
LLNDLQTFEKEKKERKPNSVSLQQAAHKGA---ISEEDAISNIEKMVEYNRRKLLQMILQ
TKGSLVPKECKDVFWNTCKIAYYLYSH-ADEFTSPQQMMEDMKLLIHEPLNLSTLELVS-
------------------------------------------------------------
-------------------------
>Calam.10G112900.1
--------------------MTSISTVLNLNNAAVVHSTIQLP---VKVHLP-KCFRGTW
VNSSSKHMSLNYQFHHKQISKVTECRVASQDVQQVRDKVDSTAQALDELENK--------
---------KIEDSIAYIKTLLRSMDDGRISVSPYDTAWIALI---KDLEGRD-IPQFPS
SLDWIAQHQLADGSWGD-----------ELFFCVYDR--LVNTLACVVALRSWNVHAGKS
EK---GISYIKENVYKLEDANAEHMTCGFEVVFPALLQKARNLGIDDIP-----------
------------------------------------------------------------
------------------------------------YEASVIKEIYYTREQKLKKIPMEL
MHKVPTSLLFSLEGLEN------LDWEKLLKLRSPD-GSFLTSPSSTAFAFMETKDENCF
KFIKNTVEKFNGGAPHTYPV-DVFARLWAVDRLQRLGISRFFESEIKDCLDHINSVWTE-
KGVFSGRDSEFCDIDDTSMSIRLLRLHGYHVDPNALRNFK--------------------
---------------------------------------------------------QDN
KFSCYGGQMIESPSPMYNLYRASQLQFPGEE----ILEEARNFSYKFLKDTLASNQILDK
WVISKHLPDEIRIGLEMPWYASLPRVEARYYLQ-HYAGADDVWIGKTLYRMPEISNDTYL
ELARMDFNRCQAQHQFEWIYMQE------WYES-SNVQEFGISRKELLLAYFLAAASIF-
EPERTKERIMWAKSQIVSRMITSFFNKE-----TTIALEKKSALLTEFNN--------NI
NGLYKINSATRECGLVDILLATLHQLLEGFDK-VASNQLKNAWGAWLMKLEQGEANGGAD
A-ELLVTTLNICAG---------------HIA-----FNEGILSHNDYKTLSKLSNKICQ
HLSQIQNKKVLEINDLN-------------------TTNSSINDKEIEQDMQALTKSVLE
ESVG--IDRNIKQAFLSVVKTFYYG-----ACNVAETIDVHIFKVLFEPVV---------
------------------------------------------------------------
-------------------------
>Calam.10G113600.2
------------------------------------------------------------
---------------------------------------------------MS-------
---------KIDKSINYIKNMLGSMDDGRISVSPYDTAWIALI---RDLQGRD-IPQFPS
SLEWISNNQLSDGSWGD-----------EHFFLAYDR--LLNTLACVVALRYWNIHDDKS
EK---GTSFIKENISKLAEANVEHMTCGFEVVFPALLQKAKESGINGIP-----------
------------------------------------------------------------
------------------------------------YDAPVIREIFALRDRKMERVPKEL
LHKVPTCLLHNMEGLENVEALGNLEWPKLLKLQTPK-GSYITSPAATSFAVMKTKDENCL
AFINYVVNKFNGGAPTVYPV-DIYARLWAVDRLQRLGISRFFEPEIKNCLDHVYRFWTE-
KGVFSARESEFCDIDDTSMGFRLLRLHGYKITPNALKNFK--------------------
---------------------------------------------------------KDN
EFTCYVGQGFESPSPIFNLYRASQVLFPGET----ILEEAKEFSYNFLRGRLEKDELLDK
WLISKHLPNEIKSGLEMPWYASLPRVEVRFYIE--NYGVDDIWIGKSLYRMPEINDPVYL
ELAKLDYNRCQTQHQNEWSHIQQ------WYEN-FSLEEFGISKKDILLAYFLAAASIF-
EPERSGERLAWVKSQILSNILSTYYFTTE---ADSSDQRIESSTKSENKQ-------GRR
WGHRLKSIQRLITTFLETLLELTADAKEQIGK-DISELLLDAWKVRLKKIGERY--EEIQ
GVELLVRTINICGG----------------RM-----ASQDILSHTEYRTLCELTKKICH
QLRQFENGNEEMIGMKWK-----------------KTKKNSKMYMEIEKEMQLLVQLVLQ
DSSNG-ISKDIKQTFLVVAKTFYYR-----AYFSIEQIENHISKVLFEQFV---------
------------------------------------------------------------
-------------------------
>Calam.13G138200.2
------------------------------------------------------------
------------------------------------------------------------
---------------------------------MAVLCIGLSPISLSCSSVFLTKFVDTG
KTKSFHVACDATKKYWN-------------------NPTRRQEYQRDLNERFFPVKFLID
YE-----------------------ERVEHIKHLMKSREK--------------------
------------------------------------------------------------
------------------------------------------------------------
------------------------------------------------------------
-------------------EDP-IESLMFVDAIQRLGVAHHYQEEIHTILKQHYVKTGD-
SIRGY-----YS-LHDVALSFRLLRQRGYHVSA---------------------------
--------------------------------------------------DVFNNFKGKD
GRFTGK--LRQDIQGLLELYEATQLSFEGEN----ILDEAEDFSSQLLYECLKDMDY---
----KLSN-IVRMRLRQPYHKSITRLTKKN--F--LRDLGGTNG----------WGRTLT
ELAEMDFLMGQSIHHEELLQVSKKYFCCRWWNDLGLTRVLKLARNQPLKWYTWSMAILIN
DISLSMQRVQLTKSIAFIYLIDDIFDLYG----TPDELTIFTEAVNK--------WDYAA
MDMLPDYMKMCYKALLDTTNEISHVICEKHGY-NPINSLKQSWGSLCNAFLVEAKWFASR
DFPRAEEYLANGKVSSGVHVVLVHLFFLLGRGG----NNEGAIHLDDTSRLISCVAAILR
LWDDLGSAKDEHQNGEDGSYLECYMKDHQ---GISFKQAREHVINMIASEWKRLNKECFH
LNHPSASSFKEASLNLARMVPLMYSYDDNQRLPVLDEYINFMSLNQAPWEHNQRKQEKLV
------------------------------------------------------------
-------------------------
>Calam.16G000600.1
------------------------------------------------------------
------------------------------------------------------------
------------------------------------------------------------
-------------------------------------------MESIGNQN--NHMEVEE
ET-----------------------TKKIEEEVRCMLENE--------------------
------------------------------------------------------------
------------------------------------------------------------
------------------------------------------------------------
-------------------GMEPLALLELIDDIHRLGMGYRFQDSAKKALDRIVLFQSS-
QVEQK----IHENLHACALYFRLLRQEGYHVSTDIFESFK--------------------
----------------------------------------------------------DS
NG-NFSASLATDIGGMLSLYEASYLAFDGES----TLDEAREFTSFHLKN---MTG-EM-
---DKKIAMRVSHALELPFHHRMRRLEARWNIE--MYDEQNKAN------------QLLH
KLAILDFNMVQSIYQHDLQELSR------WWRHVGLANKLSFARDRLMESFFWTVGMVF-
EPQFSKCRIGLTKVVKLITVLDDIYDVYG----TPEELEQLTEAVDK--------WDINA
VNNLPDYMKLCFFALYNTVNDLAYDALKEQDQ-VIISQLRQGWADLCRAFLREAKWSYKK
HVPKFDEYLNHGWTSSSGVVLLIHAYFLMTRT----ITKEAIKSLSLSHGLLRFPCTVFR
LANDLSSSKEDIERGEVAKAVSCYMHET----GSSDEVARAYIKKLINQNWKIIN-REIT
YNSIFDKCFIETCCNLARIALCQYQY-GDAHTSPTDVSRNRVKSVIIEPIQFVR------
------------------------------------------------------------
-------------------------
>Calam.16G004100.1
------------------------------------------------------------
------------------------------------------------------------
-------------------------------------------------MYLSAAPIVSP
TKNVTLDEIRQSAKSHP-------------------TVWGDHFLAYTSDITEISTAEEEE
-------------------------LERQKEMVRKLLAQT--------------------
------------------------------------------------------------
------------------------------------------------------------
------------------------------------------------------------
-------------------PDDSTHKIELIDAIQRLGVDYHFEKEIDKSLQYIHENYS--
-QCN----SKDSDLSVVALRFRLIRQQGCYVP-CDVFSKFI-------------------
-----------------------------------------------------------D
EEGNFKKSLINNVEGMLNLYEAAHFGQHGEE----ILDKAIEFSSSHLESSVHQMR----
----DSLSARVNEALKMPVHKSLTRLGARKFIS--MYQEDESHN------------EILL
NFAKLDFNIVQKIHKKELNDITR------WWKALDVANKLPYARDRIVECYFWIVGVYF-
EPHYNTARRMLTKVIAIAAIIDDTYEYA-----TIDELQLLTDTIDRWDAN-------AL
EQ-LPPYIRECYKVLLDVYAEMEDEMQKEGRS-YRVQYAKEDMKKLVRAYFEEAKWLYSN
CMPTMEEYMKVALVSSGYMMMSTNSLVGMGD----LVTKEDFEWISSEPLIVRASSAIAR
LMDDLVGDGYEEK----PSAVHCYMNQN----GASKMEAFAELQRQVKNSWKDINQECLK
P-RAASLPILMRVVNLARVINLLYAD-DDGFSD-PTKTKDLVKSVLIEPVAI--------
------------------------------------------------------------
-------------------------
>Calam.16G004300.1
------------------------------------------------------------
------------------------------------------------------------
-------------------------------------------------MYLSAAPIVSP
TKNVTLDEIRRSAKSHP-------------------TVWGDHFLAYTSDITEISIAEEEE
-------------------------LERQKEMVRKLLAQT--------------------
------------------------------------------------------------
------------------------------------------------------------
------------------------------------------------------------
-------------------PDDSTHKIELIDAIQRLGVEYHFEKEIDKSLQSIHDNYS--
-QYN----SKDNDLSVVALRFRLLRQQGYYVSCADVFSKFI-------------------
-----------------------------------------------------------D
DEGNFKESLINNIEGMLNLYEAAHFGLHGEG----ILEKAIEFFSSHLKSSVHQMS----
----NSLSTRVNEALKMPVRKSLTRLGARKFIS--TYQEEDSHN------------EMLL
NFAKLDFNIVQKIHQKELSDITR------WWKALDFANKLPYARDRIVECYFWIVGVYF-
EPNYNTARRILTKVISITSILDDTYEYA-----TLDELQLLTDSIQRWDAN-------AL
EQ-MPPYMRVCYKALLDVYAEMEDEMQKAGRS-YRVQYAKEEMKKLVRAYFEEAKWLYSK
YMPTMEEYMKVALVSCGYMMLSTTSLVGMGD----LVTKEDFAWVSSEPLIVRASSVICR
LMDDLVGEGYEEK----TSAVNCYTNQN----GASKMEAFAELGRQVKNAWKDINQECLE
P-RAASMPILMRVVNLARVINLLYAD-DDGYAN-PTKTKDLVTSVLVEPVII--------
------------------------------------------------------------
-------------------------
>Calam.16G004500.1
------------------------------------------------------------
------------------------------------------------------------
-------------------------------------------------MYLSAAPIVSS
TKTVNLDEICRSAKSHP-------------------TVWGDYFLAYTSDITDISIAEEEE
-------------------------LERQKEMVKKLLAQT--------------------
------------------------------------------------------------
------------------------------------------------------------
------------------------------------------------------------
-------------------PDDSTHKLELIDAIQCLGVDYHFEKEIDESLQYIHVNHS--
-QYN----SKDSDLSVVALRFRLLRQQGYYVPCADVFSEFI-------------------
-----------------------------------------------------------D
EEGNFKESLINNIEGLLNLYEAAHIGLHGEE----ILDKAIEFSSSHLESSVHQMS----
----DSLSARVNEALKTPIHKSLTRLRARKFIS--MYQEDESHN------------EILL
NFAKLDFNIVQKIHQKELSDIT--------------------------------------
----------------------------------------------SWDAN-------AL
EQ-LPPYMRIFYKALLDVYAEMEDEMQKTGRS-YRVQYAKEEMKKMVRTYLEEAKWLHSN
YMPTMEEYMKVAIASAGYMMLSTTALVGMGD----LVTKEDFEWVSGEPLIVLASSVIAR
LMNDLVGDEYEQK----PSSVHCYMNQN----GASEMEAFAELRRQVKNAWKDMNQECLE
P-KAASMPILLRVVNLARVANFLYAD-DDGYSN-PTKTKDLVKSVLVEPVTT--------
------------------------------------------------------------
-------------------------
>Calam.16G030300.1
------------------------------------------------------------
------------------------------------------------------------
-------------------------------------------------MYLSAAPIVSP
TKNVTLDEIRQSAKSHP-------------------TVWGDHFLAYTSDITEISTAEEEE
-------------------------LERQKEMVRKLLAQT--------------------
------------------------------------------------------------
------------------------------------------------------------
------------------------------------------------------------
-------------------PDDSTHKIELIDAIQRLGVDYHFEKEIDKSLQYIHENYS--
-QCN----SKDSDLSVVALRFRLIRQQGCYVP-CDVFSKFI-------------------
-----------------------------------------------------------D
EEGNFKKSLINNVEGMLNLYEAAHFGQHGEE----ILDKAIEFSSSHLESSVHQMR----
----DSLSARVNEALKMPVHKSLTRLGARKFIS--MYQEDESHN------------EILL
NFAKLDFNIVQKIHKKELNDITR------WWKALDVANKLPYARDRIVECYFWIVGVYF-
EPHYNTARRMLTKVIAIAAIIDDTYEYA-----TIDELQLLTDTIDRWDAN-------AL
EQ-LPPYIRECYKVLLDVYAEMEDEMQKEGRS-YRVQYAKEDMKKLVRAYFEEAKWLYSN
CMPTMEEYMKVALVSSGYMMMSTNSLVGMGD----LVTKEDFEWISSEPLIVRASSAIAR
LMDDLVGDGYEEK----PSAVHCYMNQN----GASKMEAFAELQRQVKNSWKDINQECLK
P-RAASLPILMRVVNLARVINLLYAD-DDGFSD-PTKTKDLVKSVLIEPVAI--------
------------------------------------------------------------
-------------------------
>Calam.16G030500.1
------------------------------------------------------------
------------------------------------------------------------
-------------------------------------------------MYLSAAPIVSP
TKNVTLDEIRRSAKPHP-------------------AVWGDHFLAYTSDITEISIAEEEE
-------------------------LKRQKEMVRKLLAQT--------------------
------------------------------------------------------------
------------------------------------------------------------
------------------------------------------------------------
-------------------PDDSTHKIELIDAIQRLGVEYHFEKEIDKSLQSIHDNYS--
-QYN----SKDNDLSVVALRFRLLRQQGYYVP-CDVFSKFI-------------------
-----------------------------------------------------------D
DEGNFKESLINNIEGMLNLYEAAHFGLHGEG----ILEKAIEFFSSHLKSSVHQMS----
----NSLSTRVNEALKMPVRRSLTRLGARKFIS--TYQEEDSHN------------EMLL
NFAKLDFNIVQKIHQKELSDITR------WWKALDFANKLPYARDRIVECYFWIVGVYF-
EPNYNTARRILTKVISITSIIDDTYEYA-----TLDELQLLTDSIQRWDAN-------AL
EQ-MPPYMRVCYKALLDVYAEMEDEMQKAGRS-YRVQYAKEEMKKLVRAYFEEAKWLYSN
YMPTIEEYMKVAIASGGLMMLSTTSLVGMGD----LVTKEDFEWVSSEPLIVRASAVVGR
LLNDLVGAGYEQK----PSAVRCYMNQN----GASETEAFAEIRRQVKNAWKDTNQECLE
P-RAASMPILMRIVNLTRVVNLLYTD-DDYYSN-PIKIKDLVKGVLVEPVTI--------
------------------------------------------------------------
-------------------------
>Calam.16G030600.1
------------------------------------------------------------
------------------------------------------------------------
-------------------------------------------------MDLSPAPIVSS
TKNVSLDEICRSAKSHP-------------------TVWGDHFLAYTPDITDISIAEEEE
-------------------------LERQKEMVKKLLAQT--------------------
------------------------------------------------------------
------------------------------------------------------------
------------------------------------------------------------
-------------------PDDSTHKLELIDAIQCLGVDYHFEKEIDESLQYIHVNHS--
-QYN----SKDSDLSVVALRFRLLRQQGYYVP-CDVFSEFI-------------------
-----------------------------------------------------------D
EEGNFKESLINNIEGLLNLYEAAHIGLHGEE----ILDKAIEFSSSHLESSVHQMS----
----DSLSARVNEALKTPIHKSLTRLRARKFIS--MYQEDESHN------------EILL
NFAKLDFNIVQKIHQKELSDITR------WWKALDVANKLPYARDRIVECYFWIVGVYF-
EPHYNTARRLLAKVISIGSIIDDTYEYA-----TLDELQLLTDSIERWDAN-------AL
EQ-LPPYMRIFYKALLDVYAEMEDEMQKTGRS-YRVQYAKEEMKKMVRTYLEEAKWLHSN
YMPTMEEYMKVAIASAGYMMLSTTALVGMGD----LVTKEDFEWVSSEPLIVLASSVIAR
LMNDLVGDEYEQK----PSSVHCYMNQN----GASEMEAFAELRRQVKNAWKDMNQECLE
P-KAASMPILLRVVNLARVANFLYAD-DDGYSN-PTKTKDLVKSVLVEPVTT--------
------------------------------------------------------------
-------------------------
>CfTPS1
--------------------MGSLSTMNLNHSPMSYSGILPSSSAKAKLLLP-GCFSISA
WMNNGKNLNC--QLTHKKISKVAEIRVATVNAPPVHDQDDSTENQCHDAVN---------
---------NIEDPIEYIRTLLRTTGDGRISVSPYDTAWVALI---KDLQGRD-APEFPS
SLEWIIQNQLADGSWGD-----------AKFFCVYDR--LVNTIACVVALRSWDVHAEKV
ER---GVRYINENVEKLRDGNEEHMTCGFEVVFPALLQRAKSLGIQDLP-----------
------------------------------------------------------------
------------------------------------YDAPVIQEIYHSREQKSKRIPLEM
MHKVPTSLLFSLEGLEN------LEWDKLLKLQSAD-GSFLTSPSSTAFAFMQTRDPKCY
QFIKNTIQTFNGGAPHTYPV-DVFGRLWAIDRLQRLGISRFFESEIADCIAHIHRFWTE-
KGVFSGRESEFCDIDDTSMGVRLMRMHGYDVDPNVLKNFK--------------------
---------------------------------------------------------KDD
KFSCYGGQMIESPSPIYNLYRASQLRFPGEQ----ILEDANKFAYDFLQEKLAHNQILDK
WVISKHLPDEIKLGLEMPWYATLPRVEARYYIQ-YYAGSGDVWIGKTLYRMPEISNDTYH
ELAKTDFKRCQAQHQFEWIYMQE------WYES-CNMEEFGISRKELLVAYFLATASIF-
ELERANERIAWAKSQIISTIIASFFNNQ-----NTSPEDKLAFLTDFK----------NG
N-------------STNMALVTLTQFLEGFDR-YTSHQLKNAWSVWLRKLQQGEGNGGAD
A-ELLVNTLNICAG---------------HIA-----FREEILAHNDYKTLSNLTSKICR
QLSQIQNEKELETE----------------------GQKTSIKNKELEEDMQRLVKLVLE
KSRVG-INRDMKKTFLAVVKTYYYK-----AYHSAQAIDNHMFKVLFEPVA---------
------------------------------------------------------------
-------------------------
>CfTPS14
------------------------------------------------------------
------------------------MSLPLSTCVLFVPKGSQFWSSRFSYASAS-LEVGFQ
RATSAQIAPLSKSFEETKGRIAKLFHKDELSISTYDTAWVAMV---PSPTSSE-EPCFPA
CLNWLLENQCLDGSWAR-----------PHHHPMLKKDVLSSTLACILALKKWGVGEEQI
NR----GLHFIELNFASATEKCQITPMGFDIVFPAMLDRARALSLNIRL-----------
------------------------------------------------------------
-------------------------------------EPTTLNDLMNKRDLELNRCYQSS
STEREVYRAYIAEGMGKLQ-----NWESVMKYQRKN-GTLFNCPSTTAAAFTALRNSDCL
NYLHLALNKFGDAVPAVFPL-DIYSQLCIVDNLERVGISRHFLTEIQSVLDGTYRSWLQ-
----GDE-QIFMDASTCALAFRTLRMNGYNVSSDPITKLIQ-------------------
---------------------------------------------------------EGS
----FSRNTMDINTTLELYRASELILYPDER----DLEEHNLRLKTILDQELSGGGFILS
RQLGRNINAEVKQALESPFYAIMDRMAKRRSIE--HYHIDNTRILKTSYCSPNFGNEDFL
SLSVEDFNRCQVIHREELRELER------WVIE-NRLDELKFARSKSAYCYFSAAATIF-
SPELSDARMSWAKNGVLTTVVDDFFDVGG----SVEELKNLIQLVELWDVD-------VS
RECISPSVQIIFSALKHTIREIGDKGFKLQGR-SITDHIIAIWLDLLYSMMKESEWGREK
AVPTIDEYISNAYVSFALGPIVLPALYLVGPK-----LSEEMVNHADYHNLFKSMSTCGR
LLNDIRGYERELKDGKLNTLSLYMVNNEGE---ISWEAAILEVKSWIERERRELLRSVLE
EEKSVVPKACKELFWHMCTVVHLFYSK--DDGFTSQDLLSAVNAIIYQPLVLE-------
------------------------------------------------------------
-------------------------
>CfTPS2
---------------------------------------MKMLMIKSQFRVHSIVSAWAN
NSNKRQ--SLGHQIRRKQRSQVTECRVASLDALNGIQKVGPATIG-TPEEENK-------
---------KIEDSIEYVKELLKTMGDGRISVSPYDTAIVALI---KDLEGGD-GPEFPS
CLEWIAQNQLADGSWG------------DHFFCIYDR--VVNTAACVVALKSWNVHADKI
EK---GAVYLKENVHKLKDGKIEHMPAGFEFVVPATLERAKALGIKGLP-----------
------------------------------------------------------------
------------------------------------YDDPFIREIYSAKQTRLTKIPKGM
IYESPTSLLYSLDGLEG------LEWDKILKLQSAD-GSFITSVSSTAFVFMHTNDLKCH
AFIKNALTNCNGGVPHTYPV-DIFARLWAVDRLQRLGISRFFEPEIKYLMDHINNVWRE-
KGVFSSRHSQFADIDDTSMGIRLLKMHGYNVNPNALEHFKQ-------------------
---------------------------------------------------------KDG
KFTCYADQHIESPSPMYNLYRAAQLRFPGEE----ILQQALQFAYNFLHENLASNHFQEK
WVISDHLIDEVRIGLKMPWYATLPRVEASYYLQ-HYGGSSDVWIGKTLYRMPEISNDTYK
ILAQLDFNKCQAQHQLEWMSMKE------WYQS-NNVKEFGISKKELLLAYFLAAATMF-
EPERTQERIMWAKTQVVSRMITSFLNKE----NTMSFDLKIALLTQPQH---------QI
NGSE------MKNGLAQTLPAAFRQLLKEFDK-YTRHQLRNTWNKWLMKLKQGDDNGGAD
A-ELLANTLNICAG-----------------------HNEDILSHYEYTALSSLTNKICQ
RLSQIQDKKMLEIEE------------------------GSIKDKEMELEIQTLVKLVLQ
ETSGG-IDRNIKQTFLSVFKTFYYR-----AYHDAKTIDAHIFQVLFEPVV---------
------------------------------------------------------------
-------------------------
>CfTPS3
------------------------------------------------------------
------------------------------------------------------------
----------MSSLAGNLRVIPFSGNRVQTRTG-----ILPVH---QTPMITS-KSSAAV
KCSLT----TPTDLMGK-----------IK--EVFNREVDTSPAAMTTHSTDIPSN----
------------------------------------------------------------
------------------------------------------------------------
------------------------------------------------------------
------------------------------------------------------------
--------------------------LCIIDTLQRLGIDQYFQSEIDAVLHDTYRLWQL-
----KKK-DIFSDITTHAMAFRLLRVKGYEVASDELAPYAD-------------------
---------------------------------------------------------Q--
--ERINLQTIDVPTVVELYRAAQERLTEEDS----TLEKLYVWTSAFLKQQLLTD-----
-AIPDKKLHKQVEYYLKNYHGILDRMGVRRNLD--LYDISHYKSLKAAHRFYNLSNEDIL
AFARQDFNISQAQHQKELQQLQR------WYAD-CRLDTLKFGRDVVRIGNFLTSAMIG-
DPELSDLRLAFAKHIVLVTRIDDFFDHGG----PKEESYEILELVKEWKEK-------PA
GEYVSEEVEILFTAVYNTVNELAEMAHIEQGR-SVKDLLVKLWVEILSVFRIELDTWTND
TALTLEEYLSQSWVSIGCRICILISMQFQGVK-----LSDEMLQSEECTDLCRYVSMVDR
LLNDVQTFEKERKENTGNSVSLLQAAHKDE-RVINEEEACIKVKELAEYNRRKLMQIVYK
T-GTIFPRKCKDLFLKACRIGCYLYSS-GDEFTSPQQMMEDMKSLVYEPLPISPPEANNA
SGEKMSCVSN--------------------------------------------------
-------------------------
>HsTPS1
---------------------------MAYMISISNLNCSSLLNTNLSAKIQLHQGLKGT
WLKTSKRMCMDQQVHGKQIAKVIESRVTDKDVSTAQDFEVLKVNR---------------
----------VEDLISSIKSSLKTMEDGRISVSPYSTSWIALI---PSIDGRQ-TPQFPS
SLEWIVKHQLSDGSWGD-----------ALFFCVYDR--LVNTIACIIALHTWKVHADKV
KK---GVSFVKENIWKLEDANEVHMTSGFEVIFPILLRRARDMGIDGLPS----------
------------------------------------------------------------
------------------------------------DDTPVVRMISAARDHKLKKIPREV
MHQVTTTLLYSLEGLED------LDWSRLFKLQSAD-GSFLTSPSSTAFAFMQTNNHNCL
RFITSVVQTFNGGAPDNYPI-DIFARLWAVDRLQRLGISRFFEQEINDCLSYVYRFWNA-
NGVFSAGATNFCDLDDTSMAFRLLRLHGYDVDPNVLRKFK--------------------
---------------------------------------------------------EGD
RFCCHSGEVAMSTSPTYALYRASQIQFPGEE----ILDEAFSFTRDYLQDWLARDQVLDK
WIVSKDLPDEIKVGLEVPWYASLPRVEAAYYMQRHYGGSTDAWVAKTCYRMPDVSNDDYL
ELARLDFKRCQAQHQSELSYMQR------WYDS-CNVEEFGISRKELLVAYFVAAATIF-
EPERATERIVWAKTEIVSKMIKAFFGED-------SLDQKTMLLKEFRN----------S
INNGSHRFMKSEHRIVNILLQALQELLHGSDD-CRIGQLKNAWYEWLMKFEGGDEASLWG
EGELLVTTLNICTA---------------HFL-----QHHDLLLNHDYITLSELTNKICL
KLSQIQVG----------------------------------EMNEMREDMQALTKLVIG
ESCIV--NKNIKQTFLAVAKTFYYR-----AYFDADTVDLHIFKVLFEPIV---------
------------------------------------------------------------
-------------------------
>IrCPS2
------------------------------------------------------------
------------------------------------------------------------
------------------------------------------------------------
------------------------------------------------------------
------------------------------------------------------------
------------------------------------------------------------
------------------------------------------------------------
------------------------------------------------------------
------------------------------------------------------------
------------------MGIRLLKMHGYDVDPNALKHFKQ-------------------
---------------------------------------------------------EDG
KFSCYGGQMIESASPIYNLYRASQLRFPGEE----ILEEATKFAYNFLQEKIANNQIQEK
WVISEHLIDEIKLGLKMPWYATLPRVEAAYYLQ-YYAGTGDVWIGKTFYRMPEISNDTYK
ELAVLDFNRCQAQHQFEWIYMQE------WYQS-SSVKAFGISKKELLLAYFLAAATIF-
EPERTQERIMWAKTQIVSRMIKSFLSKE----NTLSLEQKTTLLIDFGH---------DI
NGLNKINSVEKGNGLAGTLLTTFQQLLEEFDR-YTTHQLKNAWSQWFVKLQQGEGDGGAD
A-ELLANTLNICAG---------------HIA-----FNEDILSHRDYTTLSSLTTKICQ
RLTQIQDKKILEIKD------------------------GSIKDKELEEEMQALVKLVLE
ENGGG-IDRNIKQTFLSVFKTFYYC-----AYHHAETTDAHIFKVLFEPVV---------
------------------------------------------------------------
-------------------------
>IrKSL1
------------------------------------------------------------
------------------------------------------------------------
-----------MSLAFNLRVIPFSGHTIQSRRG-----LFPVH---ESPMITT-KPFAAV
KCSLT----TSTDLMGK-----------IK--EKFNGKVHTSLPAITTHSADTPSN----
------------------------------------------------------------
------------------------------------------------------------
------------------------------------------------------------
------------------------------------------------------------
--------------------------LCIIDTLQRLGVDRYFQSEIDSILDDTYRLWQL-
----KKE-DIFSDITTHAMAFRLLRVKGYQVSSEELAPYAD-------------------
---------------------------------------------------------Q--
--ERVNLQEIDVPTVIELYRAAQERVTEEDS----TLKKLYVWTSTFLKQQLLTD-----
-AIPDKKLHEQVDYYLKNYHGILDRMGVRRSLD--LYDVGHYKTLKAADGFSNLCNEDFL
AFARQDFNISQAQHQKELQQLQR------WYSD-CRLDTLKFGRDVVRVSNFLTSAMSG-
DPELSDVRLAFAKHIVLVTRIDDFFDHGG----SKEESYKILELVKEWKEK-------PA
GEYGSEEVEILFTAVYNTVNELAEMAHIEQGR-SVKDLLIKLWVEILSMFKIELDTWSDD
TALTLDEYLSSSWVSIGCRICILISMQFLGVK-----LTDEMLLSEECTDLCRHVSMVDR
LLNDVQTFEKERKENTGNSVSLLLAAHKDE-RAINEEEAITKAKDMAEYNRRKLMQIVYK
T-GTIFPRKCKDMFLKVCRIGCYLYSS-GDEFTTPQQMMEDMKSLVYEPLTIHPPEANNV
VGKKQSCVSN--------------------------------------------------
-------------------------
>IrKSL5
------------------------------------------------------------
------------------------MSLLLSNSALVGP---KFRSSRISHASAS-LDIGLQ
RATSPQNASVATCFEETKGRIAKLFHKNELSVSTYDTAWVAMV---PSPTSSE-EPCFPA
CLNWLLENQCHDGSWAR-----------PHHHHMLKKDVLSSTLACILALKKWGVGEEQI
NR----GLHFVELNFASATEKGQITPMGFDIIFPAMLDNARGLSLNLQL-----------
------------------------------------------------------------
-------------------------------------EPTTLNDLIYKRDLELKRCNQSN
SAEKEVYWAHIAEGMGKLQ-----DWESVMKYQRKN-GSLFNCPSTTAAAFTALRNSDCL
NYLRLALEKFGSAVPAVYPL-DIYSQLCTVDNLERLGISRYFLTEIQSVLDETYRSWLQ-
----GDE-EIFMDASTCALAFRTLRMNGYNVTSDPITKILQ-------------------
---------------------------------------------------------ECF
S-SSFRGNMTDINTTLEIYRASELILYPEER----DLDQHNLRLKTFLEQELSSNGFIQS
CQLGRNINAEVNQAIEYPFYAIMDRMAKRKNIE--NYNIDNTRILKTSYRSPNFGNKDFL
SLSVEDFNRCQVIHREELRELER------WVIE-NRLDELKFARSKAAYCYFSAAATIF-
SPELSDARMSWAKNGVLTTVVDDFFDVGG----SVEELKNLIQLVELWDVD-------VS
TQCCSPNVQIIFSALKHTICEIADKGFKLQGR-SITDHIISIWLDLLYSMMKETELGIDK
SFPTMDEYMSNAYVSFALGPIVLPALYLVGPK-----LSEEMVNHSEYHTLFKLMSTCGR
LLNDIRGYERELKDGKISAVSLYIMNNGGE---ITTEAAISEMRSWIERDRRELLRLVLE
ENKSVLPKACKKLFWHMCTVVHLFYRK--DDGFTSLDLHGVVNAIINEPIVLNQF-----
------------------------------------------------------------
-------------------------
>IrKSL6
------------------------------------------------------------
-----------------------------MFSSSLKLKTNPLMDNKIHRSS-SDR-DFRG
STISSVKCSLNNSEDLIVKVRERVKGKVEISPSAYDTAWVAMV---PERDYSGQKPRFPE
CLDWIVENQNADGSWGV-----------QS--SSMLKHSLSCTLACLLPLRKWNVASPQL
LR---NGVEFIRSSSSAATDKNQISPIGFDIVFPMMIQYANDLNLELLL-----------
------------------------------------------------------------
-------------------------------------NQDLVNILFQNREAQLTRNKNLE
YVAEGLGS---SI-----------DWNKVLMHQRSN-GSLFNSPATTAAALIHRHDKKCL
EYLNSLLSIYKTWVPTIHPM-DVYARLCLVDHLQGLGVDRFVHPEIEVVLQETFRLWQQ-
----KDD-KIFTDATCRAMAFRLLRMQGYHVTPDELGGYVD-------------------
---------------------------------------------------------EES
FFATVSFESSGTDTVLELYKASQVRLPEDDD----TLEKLHDWTSKFLKQKLQSK-----
-TILDQQLERKVEFNLKNYHGILDAVKHRRNFD--LYDIDHRRILKTAYRCPTVYNEDIL
LLTAQDLMTRQVQNQKELQIMER------WLED-CRLDKVSG-RNAVLVSYFLNANNFP-
DPRLSEARLAYAKTVTLITFLDDFFDHHG----SREDSLLIMELINKWTEP-------LT
VSYPSDEVEILYSALHATITDTAEKVYAVQGR-CIKSLIIELWMEVLTAMLGEMDSCNAD
TPPDFDEYMAFAPKSLGCSLSILPSLHLMGET-----ISEEMVTSLECFELDKHVSIAIR
LLNDQQTFERERKERTTNSVTLLMDADQ-----ISEEEAVSRIQKLIEHHTKELLKLVVQ
KEGSVLPRKCKDIFWNTIKVGYCLYRF-SDEFTSPQQMKEDMKLLFHDPVLKTTP-----
------------------------------------------------------------
-------------------------
>IrTPS2
------------------------------------------------------------
-----------------------------MSTLKLIPFSTSIDKQFSGRTSILGGKCCLQ
IDGPKTTKKQSKILVEKIRERISNGKVVDISASAYDTAWVAMV---PSREMSG-RPSFPE
CLDWIVENQNPDGSWGL-----------N---PFLVKDTLSCTLACLLALRKWGLPNHLL
HKG--IEFIESNISRAATDDENQVSPIGFNIIFPAMISYAKELDLTLTL-----------
------------------------------------------------------------
-------------------------------------PPSSLNALLRPRDSEMIRRREGK
WEYVGEGLGDSCN-----------WNQIIQKHQSRN-GSLFNSPATTAAAAIHCRDHKCF
DYLISVVNKCNGWAPTVYPM-DIYARLCMIDTLQRLGIDCHFRVELDAIFDEIYRNWQE-
----REE-EIFSDVTCQALAFRLLRVKGYDVSSDGLEEFVE-------------------
---------------------------------------------------------QEG
FFNSVSMQHSNVGTVLELYRASQTRINEEEN----TLEKIHAWTKPFLTQQLLNK-----
-TIRHKPLQKQVEYDLKNFYGTVDRFQHRRTID--LYDAQASQILKTAYRCSAIHNEDFI
RFSVQNFKICRAEYQKELDEINK------WYAY-FGMDLLSKGRNACEQSYVVTAGLIA-
DVELSMARISFAQVAILITVFDDVFDRYG----TREEALAVIHLIKEWKAAP--------
-KECSQLVKTTFTALYDTVNETAAKAHALQGF-CFKQQIISLWVELLECAVREKESLSGK
NVSTLDEYLSFAPVTIGCKLCVLTAVHFLGIQ-----VSEEMLTSAEMLTLCWHGSVVCR
LLNDLKTYSREREEKTVNSVSVQA--------GVSEEEAVAKVKEVLEYHRRKVVKMVYQ
SQGSNVPRECKELVWKTCKVAHCFYGYDGDEFSSPRDIVDDIKAMMFLDLPHLSTH----
------------------------------------------------------------
-------------------------
>LaBS
------------------------------------------------------------
------------------------------------------------------------
------------------------------------------------------------
------MEARRSGNFES-------------------SIWDDDYIQSLTSSYTGKMYVDKS
E--------------------------KLKIEVK-MMMDE--------------------
------------------------------------------------------------
------------------------------------------------------------
------------------------------------------------------------
-------------------ATDELEQLELINDLQRLGISYHFKDGIAKMLNNIYKSD---
---SK---YMEKDLHLTALKFRLLRQHGYRVPQDVFSSFM--------------------
----------------------------------------------------------DD
EG-NFEAWVVEDVSVLVSLYEASHISVEGES----ILDMAKDFSSHHLTEMVEQI---G-
---EACLAEQVKRTLELPLHWRVGRLEARWFVQ--AYETRPNSN------------PTLV
ELAKLDFNMVQAKYQDELKRCSR------WYEETGLPEKMSFARHRLAECFLWSLGFIP-
DPHHGYSREIMTKIAVLITITDDIYDIYG----ALEELQEFTEAFER--------WDINS
LDLLPEYMQICFLAIFNSANELGYQILRDQGL-NIIPNLKRSWAELSRAYYLEARWFHNG
FVPTTDQYLNTAWISISGPLLLSYGYLTTTNP----INNKELKSLEKHPSIIRWPSMVLR
LADDLGTSSEEIKRGDVSKSIQCYMNET----GCCEGDARHHVKSLIEVALKRMN-DEIL
MEKPFK-SFDTNAMNLARISLCFYQY-GDGFGKPHSDTIKNLVSLIVLPFHMP-------
------------------------------------------------------------
-------------------------
>LaGS
------------------------------------------------------------
------------------------------------------------------------
-------------------------------------------------MEIHSSVVPAI
TNVKSLDEIRRSAKFHP-------------------TVWGDYFLAYNSDNTEITAAEHEE
-------------------------HAKQKEMVKKLLTLA--------------------
------------------------------------------------------------
------------------------------------------------------------
------------------------------------------------------------
-------------------PNDPTDKMQLIDAIQRLGLQYHFEKEIQEILQSIHANFK--
-ADK--------DLHTVALRFRLLRQHGYNVA-CDVFNNFL-------------------
-----------------------------------------------------------N
KEGDFMESITNDFEGLLSLYEAAYLGTHGEE----ILDKAIEFCSFHLQSSLPQISN---
----VSLSKRVEEALYIPTHKSLTRFGARKFIP--IYEEDESHK------------KVLL
NLAKLDFNIVQKIHQKELSDLTR------WWTKLEVPKNMPYSRDRLVELFFWIVGVYF-
EPQFTTARRILVKAISMASLIDDTYEHA-----TLDELKVLTDVIERWDTN-------AV
IKDWPPYTQMCYKYLFDTYAEIEDEVEER-ES-YRVQYAKKEMQKLVRAYFDEAKWLYKN
YLPTWEEYMKVSTVTGAYMMLSTTSLVGMGD----LVTKQDFDWVVREPLIVRASSVISR
LMDDLVGDEDEQK----PSGALCYMKQY----GVSKEEACAEVRKHVKNAWKDMNQECLE
P-RPASMQVLTRVVNLGRVINLLYTG-DDWYGN-PLGSKEWVKMVFVEPLTI--------
------------------------------------------------------------
-------------------------
>LlTPS1
-----------------------MASTASTLNLTINSTPFVSTKTQAKVSLP--ACLWMQ
DRSSSRHVSLKHKFCR---NQQLKCRAS-LDVQQVRDEVFSTAQSPESVDK---------
---------KIEERKKWVKNLLSTMDDGRINWSAYDTAWISLI---KEFEGRD-APQFPS
TLMRIAENQLADGSWGD-----------PDYDCSYDR--IINTLACVVALTTWNAHPEHN
KK---GIKYIKENMYKLEETPVVLMTSAFEVVFPALLNRAKNLGIQDLP-----------
------------------------------------------------------------
------------------------------------YDMPIVKEICKIGDEKLARIPKKM
MEKEPTSLMYAAEGVEN------LDWEKLLKQRTPENGSFLSSPAATAVAFMHTKDENCL
RYIMYLLDKFNGGAPNVYPI-DLWSRLWATDRIQRLGISRFFKEEIKEILSYVYSYWTD-
IGVYCTRDSKYADIDDTSMGFRLLRMHGFKMDPNVFKYFQ--------------------
---------------------------------------------------------KDD
RFVCLGGQMNDSPTATYNLYRAAQYQFPGEK----ILEDARKFSQEFLQHCIDTNNLLDK
WVISPRFPEELKFGMEMTWYSCLPRIEARYYVQ-HYGATEDVWLGKTFFRMEEISNENYK
ELAKLDFSKCQAQHQTEWIHMQE------WYES-SNAKEFGISRKDLLFAYFLAAASIF-
ETERAKERILWAKSQIICKMVKSYLENQ-----TASLEHKIAFLTGFGDNNN-----G--
-----LHTINKGSGPVNNVMRTLQQLLGEFDG-YISSQLENAWAAWLTKLEQGE---AND
G-ELLATTLNICSG---------------RIV-----YNEDTLSNKEYKAFADLTNKICQ
NLAQIQNKKGDEIKD----------------------PNEGEKDKEVEQGMQALAKLVFE
ESGL---ERSIKETFLAVVRTYHYG-----AYVADEKIDVHMFKVLFEPVE---------
------------------------------------------------------------
-------------------------
>MsLS
------------------------------------------------------------
------------------------------------------------------------
--------MALKVFSVATQMAIPSKLTTCLQPSHLKSSPKLFSSTNKCSGRSRLRVYCSS
S---QLTTERRSGNYNP-------------------SRWDVEFIQSLHSDYKKDKHAIRA
S--------------------------ELVTLVK-MELEK--------------------
------------------------------------------------------------
------------------------------------------------------------
------------------------------------------------------------
-------------------ETDQIRQLELIDDLQRMGLSDHFQNEFKEILSSIYLDHHY-
YKNPFP--KEERDLYSTSLAFRLLREHGFQVAQEVFDSFK--------------------
----------------------------------------------------------NE
EG-EFKESLSDDTRGLLQLYEASFLLTEGET----TLESAREFATKFLEERVNEG--GG-
---DGDLLTRIAYSLDIPLHWRIKRPNAPVWIE--WYRKRPDMN------------PAVL
ELAILDLNIVQAQFQEELKESFR------WWRNTGFVEKLPFARDRLVECYFWNTGIIE-
PRQHASARIMMGKVNALITVIDDIYDVYG----TLEELEQFTDLIRR--------WDINS
IDQLPDYMQLCFLALNNFVDDTSYDVMKEKGV-NVIPYLRQSWVDLADKYMVEARWFYGG
HKPSLEEYLENSWQSISGPCMLTHIFFRVTDS----FTKETVDSLYKYHDLVRWSSFVLR
LADDLGTSVEEVSRGDVPKSLQCYMSDY----NASEAEARKHVKWLIAEVWKKMNAERVS
KDSPFGKDFIGCAVDLGRMAQLMYHN-GDGHGTQHPIIHQQMTRTLFEPFA---------
------------------------------------------------------------
-------------------------
>MvCPS1
-------------------------MASTPTLNLSITTPFVRTKIPAKISLP--ACSWLD
-RSSSRHVELNHKFCRKLELKVAMCRAS-LDVQQVRDEVYSNAQPHELVDK---------
---------KIEERVKYVKNLLSTMDDGRINWSAYDTAWISLI---KDFEGRD-CPQFPS
TLERIAENQLPDGSWGD-----------KDFDCSYDR--IINTLACVVALTTWNVHPEIN
QK---GIRYLKENMRKLEETPTVLMTCAFEVVFPALLKKARNLGIHDLP-----------
------------------------------------------------------------
------------------------------------YDMPIVKEICKIGDEKLARIPKKM
MEKETTSLMYAAEGVEN------LDWERLLKLRTPENGSFLSSPAATVVAFMHTKDEDCL
RYIKYLLNKFNGGAPNVYPV-DLWSRLWATDRLQRLGISRYFESEIKDLLSYVHSYWTD-
IGVYCTRDSKYADIDDTSMGFRLLRVQGYNMDANVFKYFQ--------------------
---------------------------------------------------------KDD
KFVCLGGQMNGSATATYNLYRAAQYQFPGEQ----ILEDARKFSQQFLQESIDTNNLLDK
WVISPHIPEEMRFGMEMTWYSCLPRIEASYYLQ-HYGATEDVWLGKTFFRMEEISNENYR
ELAILDFSKCQAQHQTEWIHMQE------WYES-NNVKEFGISRKDLLFAYFLAAASIF-
ETERAKERILWARSKIICKMVKSFLEKE-----TGSLEHKIAFLTGSGD-----------
----------KGNGPVNNAMATLHQLLGEFDG-YISIQLENAWAAWLTKLEQGE---AND
G-ELLATTINICGG-----------------R-----VNQDTLSHNEYKALSDLTNKICH
NLAQIQNDKGDEIKD----------------------SKRSERDKEVEQDMQALAKLVFE
ESDL---ERSIKQTFLAVVRTYYYG-----AYIAAEKIDVHMFKVLFKPVG---------
------------------------------------------------------------
-------------------------
>MvEKS
------------------------------------------------------------
-----------------------------------------------IDESQTSLDTGVQ
RFTSSKIASSVQCFEDTKARIVKLIHKPELSVSTYDTAWVAMV---PSPNSSN-EPCFPD
CLAWLLENQCCDGSWAC-----------PHHHPFLKKDVLSSTLACILALKKWGVGEEQI
NK----GARFIEVNFASATEKSQISPTGFDIIFPAMLDYARDLFLDLRL-----------
------------------------------------------------------------
-------------------------------------EPTTFDNLIFRRDLELKRCY---
ESHREAYLAYIAEGMGKLQ-----DWESVMKYQRKN-GSLFNSPSTTAAAFIALPNSGCL
SYLHSALKKFGNAVPAAYPL-DVYSRLRTVDNLESLGISRYFQKEIQQVLDETYRWWLQ-
----GSE-EIFLDASTCALAFRTLRMNGYNVTSDAITKLLP-------------------
---------------------------------------------------------DSF
C-G----NMKDIGTTLELYRASEFILYPDEK----DLEQQNLRLKDILEQELSSG-FIHS
---------EVNRALNYPFYAIMDRVAKRRNIE--HYNFDNTRILKTSYCSPNFANKDFL
FLSVEDFNNCQAMHREELKGKMR------WVTE-NRLDELKFARSKSAYCYFSAAATFF-
APDLSDARMSWAKNGVLTTVVDDFFDVGG----SEEELKQLIRLVEIWDLD-------AI
TECSSQNVQIIFSSLKRTISEIGDKGFKLQGR-SVTNHIIEIWLDLLYSMMKEAEWARDN
HAPPMDDYISNAYVSFALGPIVLPCLYLVGPK-----LSEEMVRHSECHTLFRLMSTCGR
LLNDIQTCERELKDGKLNAIPLYMINSGGE---TSKEAATQEMKSLIDRQRQELLRLVLT
REGSLLPKPCKELFWHMSTVLHLFYCK--DDGFTSQDLIKVVNEVIHEPVVLN-------
------------------------------------------------------------
-------------------------
>MvELS
------------------------------------------------------------
------------------------------------------------------------
-----------MSITFNLKIAPFSGPGIQRSKE-----TFPAT---EIQITASTKSTMTT
KCSFN----ASTDFMGK-----------LR--EKVGGKADKP--PVVIHPVDISSN----
------------------------------------------------------------
------------------------------------------------------------
------------------------------------------------------------
------------------------------------------------------------
--------------------------LCMIDTLQSLGVDRYFQSEINTLLEHTYRLWKE-
----KKKNIIFKDVSCCAIAFRLLREKGYQVSSDKLAPFAD-------------------
---------------------------------------------------------Y--
--RIR-----DVATILELYRASQARLYEDEH----TLEKLHDWSSNLLKQHLLNG-----
-SIPDHKLHKQVEYFLKNYHGILDRVAVRRSLD--LYNINHHHRIP--DVADGFPKEDFL
EYSMQDFNICQAQQQEELHQLQR------WYAD-CRLDTLNYGRDVVRIANFLTSAIFG-
EPEFSDARLAFAKHIILVTRIDDFFDHGG----SREESYKILDLVQEWKEK-------PA
EEYGSKEVEILFTAVYNTVNDLAEKAHIEQGR-CVKPLLIKLWVEILTSFKKELDSWTEE
TALTLDEYLSSSWVSIGCRICILNSLQYLGIK-----LSEEMLSSQECTDLCRHVSSVDR
LLNDVQTFKKERLENTINSVGLQLAAHKGE-RAMTEEDAMSKIKEMADYHRRKLMQIVYK
E-GTVFPRECKDVFLRVCRIGYYLYSS-GDEFTSPQQMKEDMKSLVYQPVKIHPLEAINV
------------------------------------------------------------
-------------------------
>NmTPS1
----------------------MTSISSLNLSNAAAARRRLQLPANVHLPEFHSVCAWLN
SSSKHD--PFSCRIHRKQKSKVTECRVASVDASPVSDHKMSSPVQ-TQEEANK-------
---------NMEESIEYIKNLLMTSGDGRISVSAYDTSIVALI---KDIEGRD-APQFPS
CLEWIGQNQKADGSWG------------DDFFCIYDR--FVNTLACIVALKSWNLHPHKI
QK---GVTYIKKNVHKLKDGRPELMTSGFEICVPAILQRAKDLGIQDLP-----------
------------------------------------------------------------
------------------------------------YDDPMIKQITDTKERRLKKIPKDF
IYQLPTTLLFSLEGQEN------LDWEKILKLQSAD-GSFLTSPSSTAAVFMHTKDEKCL
KFIENAVKNCDGGVPHTYPV-DVFARLWAVDRLQRLGISRFFQPEIKYFLDHIQSVWTE-
NGVFSGRDSQFCDIDDTSMGIRLLKMHGYKIDPNALEHFKQ-------------------
---------------------------------------------------------EDG
KFSCYGGQMIESASPIYNLYRAAQLRFPGEE----ILEEAIKFSYNFLQEKLAKDEIQEK
WVISEHLIDEIKIGLKMPWYATLPRVEAAYYLD-YYAGSGDVWIGKTFYRMPEISNDTYK
EMAILDFNRCQAQHQFEWIYMQE------WYES-SNVKEFGISKKELLVAYFLAASTIF-
EPERAQERIMWAKTKIVSKMIASSLNKQ----TTLSLDQKTALFTQLEH---------SL
NGLDSDEKD-NGVAETKNLVATFQQLLDGFDK-YTRHQLKNAWSQWLKQVQQGEATGGAD
A-ELEANTLNICAG---------------HIA-----FNEQVLSHNEYTTLSTLTNKICH
RLTQIQDKKTLEIID------------------------GGIRYKELEQEMQALVKLVVE
ENDGGGIDRNIKQTFLSVFKNYYYS-----AYHDAHTTDVHIFKVLFGPVV---------
------------------------------------------------------------
-------------------------
>ObZS
------------------------------------------------------------
------------------------------------------------------------
------------------------------------------------------------
------MESRRSANYQA-------------------SIWDDNFIQSLASPYAGEKYAEKA
E--------------------------KLKTEVK-TMIDQ--------------------
------------------------------------------------------------
------------------------------------------------------------
------------------------------------------------------------
-------------------TRDELKQLELIDNLQRLGICHHFQDLTKKILQKIYGEERN-
GDHQH---YKEKGLHFTALRFRILRQDGYHVPQDVFSSFM--------------------
----------------------------------------------------------NK
AG-DFEESLSKDTKGLVSLYEASYLSMEGET----ILDMAKDFSSHHLHKMVEDA---T-
---DKRVANQIIHSLEMPLHRRVQKLEAIWFIQ--FYECGSDAN------------PTLV
ELAKLDFNMVQATYQEELKRLSR------WYEETGLQEKLSFARHRLAEAFLWSMGIIP-
EGHFGYGRMHLMKIGAYITLLDDIYDVYG----TLEELQVLTEIIER--------WDINL
LDQLPEYMQIFFLYMFNSTNELAYEILRDQGI-NVISNLKGLWVELSQCYFKEATWFHNG
YTPTTEEYLNVACISASGPVILFSGYFTTTNP----INKHELQSLERH---AHSLSMILR
LADDLGTSSDEMKRGDVPKAIQCFMNDT----GCCEEEARQHVKRLIDAEWKKMN-KDIL
MEKPFK-NFCPTAMNLGRISMSFYEH-GDGYGGPHSDTKKKMVSLFVQPMNITI------
------------------------------------------------------------
-------------------------
>OmTPS5
------------------------------------------------------------
-----------------------------MVSACLKLKNNPFLDHRFRKSSNGFSVNFPA
TMLTTVKCSRDNSEDLIAKIKERMN------------EKFVTV---PAREYS--------
----VIEHRNPKPAWCG-----------GL--QSKTVIEEEVCSRLFLVEHLQDLGVDRF
FQ---SEIQHILHHT---------------------------------------------
------------------------------------------------------------
------------------------------------------------------------
------------------------------------------------------------
-----------------------------------------------------FRLWQQ-
----KDE-QVFKDVTCRAMAFRLLRLEGYHVSSGELGEYVD-------------------
---------------------------------------------------------EEK
FFRTVRLEWRSTDTILELYKASQVRLPEDDNDNSNILKNLHEWTFIFLKEQLRRK-----
-TILDKGLERKVEFYLKNYHGILDAVKHRR-------SLDHTRFWKTTAYNPAVYDEDLF
RLSAQDFMARQAQSQKELEMLLK------WYDE-CRLDKMEYGRNVIHVSHFLNANNFP-
DPRLSETRLSFAKTMTLVTRLDDFFDHHG----SREDSVLIIELIRQWNEPS-----TIT
TIFPSEEVEILYSALHSTVTDIAEKAYPIQGR-CIKSLIIHLWVEILSSFMSEMDSCTAE
TQPDFHEYLGFAWISIGCRICILIAIHFLGEK-----VSQQMVMGAECTELCRHVSTIAR
LLNDLQTFKKEREERKVNSVIIQLKGDK-----ISEEVAVSNIERMVEYHRKELLKMVVR
REGSLVPKRCKDVFWKSCNIAYYLYAF-TDEFTSPQQMKEDMKLLFRDPINCVPSIPS--
------------------------------------------------------------
-------------------------
>PaLS
------------------------------------------------------------
----------------------------------------------MSPVSVIPLAYKLC
LPRSLMSSSREVKPLHITIPNLGMCRRGK------------------SMAPASTSMILTA
AVSDDDRVQRRRGNYHS-------------------NLWDDDFIQSLSTPYGEP-SYRER
AE-----------------------RLKGEIKKMFRSMSK--------------------
------------------------------------------------------------
------------------------------------------------------------
-------------------------------------DDGELITPLN-------------
---------------------DLIQRLWMVDSVQRLGIDRHFKNEIKSALDYVYSYWNE-
KGIGCGRDSVVADLNSTALGFRTLRLHGYNVSSEVLKVFED-------------------
--------------------------------------------------------QNGQ
FACSP-SKTEGEIRSALNLYRASLIAFPGEK----VMDDAEIFSSRYLKEAVQEIPDCS-
------LSQEIAYALEYGWHTNMPRLEARNYMD--VFG-HPSSPWLKKNKTQYMDGEKLL
ELAKLEFNIFHSLQQEELQYISR-------WWKDSGLPKLAFSRHRHVEYYTLGSCIAT-
DPKHRAFRLGFVKTCHLNTVLDDIYDTFG----TMDEIELFTEAVRRWDPS--------E
TESLPDYMKGVYMVLYEALTEMAQEAQKTQGR-DTLNYARKAWEIYLDSYIQEAKWIASG
YLPTFQEYFENGKISSAYRAAALTPILTLDVP----LPEYILKGIDFPSRFNDLASSFLR
LRGDTRCYKADRARGEEASCISCYMKDNP---GSTEEDALNHINSMINEIIKELNWELLR
PDSNIPMPARKHAFDITRALHHLYKYRDGFSVAT-KETKSLVSRMVLEPVPL--------
------------------------------------------------------------
-------------------------
>PcGS
------------------------------------------------------------
------------------------------------------------------------
------------------------------------------------------------
MAVQISETVRPFANFSPN-----------------PSLWGDQF-INHKSKTQQISRIYLE
EI-----------------------EGLKNEVKCMLTSTP--------------------
------------------------------------------------------------
------------------------------------------------------------
------------------------------------------------------------
-------------------EGKMADTVNLIDTLERLGVSYHFEKEIEEKMKHLFNLIKA-
DNYKD---HEGCDLYTDALHFRLFRQHGYPIS-SGIFNKWM-------------------
-----------------------------------------------------------D
GNGKFKESIKSDAKGLLSLYEACCLRTHGDT----LLDEALVFATASLKSMAANLA----
----SPLRKQVEHALFQHLHFGIPRVEARHFIT--FYEEEEHKN------------EMLL
RFAKLDFNALQALHKEELSEISK------WWKDLDLISKLPYARDRVVESYFWAVGVYY-
QPKYSRARIMLTKTIAMTAILDDTYDSYG----TLEELDVLTKAIERWDIK-------EI
NG-LPEYIKGFYKQVLKLYQQLEEELAKEGRS-YAVYYAIEACKELARSYAVEAKWFKKG
YLPGFEEYLINSLVTSTAGYLNIISFFGVES-----VTKEDFEWFSKKPRIAVATQIITR
VIDDIATYEVEKEKGQSATGIDCYMKEH----GVSKEKAMQRFYEMSTNAWKDINEEGLS
WPSSFSRDIFVQLRNFSRMVDVTYGKNEDGYSKPEKILKPLIIALFVDQIKL--------
------------------------------------------------------------
-------------------------
>PcPS
------------------------------------------------------------
------------------------------------------------------------
-------------------------------------------------------MELYA
QSVGVGAASRPLANFHQ-------------------CVWGDKFIVYNPQ-SSQ-AGEREQ
-------------------------AEELKVELKRELKEA--------------------
------------------------------------------------------------
------------------------------------------------------------
------------------------------------------------------------
-------------------SDNYMRQLKMVDAIQRLGIDYLFVEDVDEALKNLFEMFD--
-AFC----KSNHDMHATALSFRLLRQHGYRVS-CEVFEKFK-------------------
-----------------------------------------------------------D
GKDGFKVPNEDGAVAVLEFFEATHLRVHGED----VLDNAFVFTRNYLESVYATLND---
----PTANQVHNALNEFSFRRGLPRVEARKYIS--IYEQYASHH------------KGLL
KLAKLDFNLVQALHRRELSEDSR------WWKTLQVPTELSFVRDRLVESYFWASGSYF-
EPNYSVARMILAKGLAVLSLMDDVYDAYG----TFEELQVFTDAIERWDAS-------CL
DK-LPEYMKIVYKALLDVFEEVDEEVIKLGAP-YRVYYGKEAMKYAARAYMEEAQWREQK
HKPTTKEYMKLATKTCGYITLIILSFLGVEEG---IVTKEAFDWVFSRPPFVEATLIIAR
LINDITGCEFGNKREHVRTAVECYMEEH----KVGKQEVVSEFYNQMESAWKDINECLLR
P-AEFPIPLLNLILNSVRTLEVIYKE-GDSYTHVGPAMQNIIKQLYLHPVPY--------
------------------------------------------------------------
-------------------------
>PcTPS1
-------------------MSFASQSHVAFVLRRPSAVAPPPPTRIPTTAALSPLKPGDF
SHGRSSFMPTSIKCNAISTSRVEEYKYTDDHNQSGLLEHDGLIS----------------
--------DKINELVTKIQLMLQNMDDGEISISPYDTAWVSLV---EDVGGND-RPQFPT
SLEWISNNQLPDGSWGD-----------PNAFLVHDR--ILNTLACVVALKSWKMHPHKC
NR---GVSFVRENIYRMDDEKEEHMPNGFEVVFPALLQKAKTLNIDIPY-----------
------------------------------------------------------------
-------------------------------------EFPGIQKFYAKRDLKFARIPMDI
LHSVPTTLLFSLEGVRCGL---DLDWGKLLELQAAD-GSFLYSPSSTAFALEQTKDQNCL
KYLSKLVRKFDGGVPNVYPV-DLFEHNWAVDRLQRLGISRYFTPEINQCLDYSYRYWSNS
KGMYSASNSQIQDVDDTAMGFRLLRLNGYDVSTQGFRQFE--------------------
---------------------------------------------------------AGG
DFFCFAGQSSQAVTGMYNLYRASQVMFPGEK----LLEDAKKFSTNFLQQKRANNQLTDK
WVIAKDVPAEVGYALDIPWYASLPRLEARFFIQ-QYGGDDDVWIGKTLYRMGYVNNNTYL
ELAKLDYNTCQRLHQHEWITIQR------WYEINLKITSVGLSKRGVLLSYYLAAANLF-
EPQNSTHRIAWAKTSILVSAIQLSPLQKR----------DFINQFHRSTANN-----GYE
TSNVLVKSVIKGVHELS------MDAMLTHNK-DIHRQLFNAWRKWMSVWEEGGD---GE
AELLLSTLNTCDGVD------------------------ESTFSDPKYEHLLEITVRVTH
QLHLIQ----------NA-----------------ETK-RVGDREEIDLSMQQLVKLVFT
KSSSD-LDSCIKQRFFAIARSFYYV-----AHCDPEMVDSHIAKVLFERVM---------
------------------------------------------------------------
-------------------------
>PfGS
------------------------------------------------------------
------------------------------------------------------------
------MSSISQKVVIGLNKAAANNNLQNLDRRGFKTRCVSSSKAASCLRASCSLQLDVK
P----VQEGRRSGNYQP-------------------SIWDFNYVQSLNTPYKEERYLTRH
A--------------------------ELIVQVK-PLLEK--------------------
------------------------------------------------------------
------------------------------------------------------------
------------------------------------------------------------
-------------------KMEAAQQLELIDDLNNLGLSYFFQDRIKQILSFIYDENQC-
FHSNINDQAEKRDLYFTALGFRILRQHGFDVSQEVFDCFK--------------------
----------------------------------------------------------ND
SGSDFKASLSDNTKGLLQLYEASFLVREGED----TLEQARQFATKFLRRKLDEID----
---DNHLLSCIHHSLEIPLHWRIQRLEARWFLD--AYATRHDMN------------PVIL
ELAKLDFNIIQATHQEELKDVSR------WWQNTRLAEKLPFVRDRLVESYFWAIALFE-
PHQYGYQRRVAAKIITLATSIDDVYDIYG----TLDELQLFTDNFRR--------WDTES
LGRLPYSMQLFYMVIHNFVSELAYEILKEKGF-IVIPYLQRSWVDLAESFLKEANWYYSG
YTPSLEEYIDNGSISIGAVAVLSQVYFTLANS----IEKPKIESMYKYHHILRLSGLLVR
LHDDLGTSLFEKKRGDVPKAVEICMKER----NVTEEEAEEHVKYLIREAWKEMNTATTA
AGCPFMDELNVAAANLGRAAQFVYLD-GDGHGVQHSKIHQQMGGLMFEPYV---------
------------------------------------------------------------
-------------------------
>PpCPS/KS
MASSTLIQNRSCGVTSSMSSFQIFRGQPLRFPGTRTPAAVQCLKKRRCLRPTESVLESSP
GSGSYRIVTGPSGINPSSNGHLQEGSLTHRLPIPMEKSIDNFQSTLYVSDIWSETLQRTE
CLLQVTENVQMNEWIEEIRMYFRNMTLGEISMSPYDTAWVARV---PALDGSH-GPQFHR
SLQWIIDNQLPDGDWGE-----------PSLFLGYDR--VCNTLACVIALKTWGVGAQNV
ER---GIQFLQSNIYKMEEDDANHMPIGFEIVFPAMMEDAKALGLDLPY-----------
------------------------------------------------------------
-------------------------------------DATILQQISAEREKKMKKIPMAM
VYKYPTTLLHSLEGLHR-----EVDWNKLLQLQSEN-GSFLYSPASTACALMYTKDVKCF
DYLNQLLIKFDHACPNVYPV-DLFERLWMVDRLQRLGISRYFEREIRDCLQYVYRYWKD-
CGIGWASNSSVQDVDDTAMAFRLLRTHGFDVKEDCFRQFF--------------------
---------------------------------------------------------KDG
EFFCFAGQSSQAVTGMFNLSRASQTLFPGES----LLKKARTFSRNFLRTKHENNECFDK
WIITKDLAGEVEYNLTFPWYASLPRLEHRTYLD--QYGIDDIWIGKSLYKMPAVTNEVFL
KLAKADFNMCQALHKKELEQVIK------WNAS-CQFRDLEFARQKSVECYFAGAATMF-
EPEMVQARLVWARCCVLTTVLDDYFDHG-------TPVEELRVFVQAVRTWN-----PEL
INGLPEQAKILFMGLYKTVNTIAEEAFMAQKR-DVHHHLKHYWDKLITSALKEAEWAESG
YVPTFDEYMEVAEISVALEPIVCSTLFFAGHR-----LDEDVLDSYDYHLVMHLVNRVGR
ILNDIQGMKREASQGKISSVQIYMEEHPSV---PSEAMAIAHLQELVDNSMQQLTYEVLR
FTAVPKSCKRIHLNMAKIMHAFYKDTD---GFSSLTAMTGFVKKVLFEPVPE--------
------------------------------------------------------------
-------------------------
>SdCPS2
--------------------------MSFATSLPRPTTTGAAGFGLPLATCISLSVSHSF
SPKFGICNNTSLRLKSKAGSGCYEG-------IHRSQLAASTILEGHTPIN---------
----PEVESEKIRLIERIRLMFRSMDDGEISVSPYDTAWVALV---EDIGGSG-GPQFPT
SLEWISNNQLDDGSWG------------DRKFVLYDR--ILNTLACVVALTTWKMHPNKC
EK---GLRFISDNIEKLADEDEELMPVGFEIALPSLIDLAKRLCIEIPD-----------
------------------------------------------------------------
-------------------------------------NSASIKNIYAKRDSKLKRIPMDL
MHKKPTSLLFSLEGMEG------LNWDKLLDFQS-E-GSFLSSPSSTAYALHHTKDELCL
EYLLKAVKKFHGGVPNAYPV-DMFEHLWSVDRLRRLGISRYFQVEIDECLDYVYRYWTN-
KGICWARNMCVQDSDDSSMGFRLLRLYGYDVSIDVFKQFE--------------------
---------------------------------------------------------EGG
QFCSIPGQMTHAITGMYNLYRASQLMFPQEH----ILADARNFTANLLHQKRVTNSIVDK
WIITKDLPGEVAYALDVPFYASLPRLEARFFLE-QYGGDDDVWIGKTLYRMLYVNCNTYL
ELAKLDYKHCQTVHQLEWNSMQT------WYRE-CNLGEFGLSERSLLLAYYIAASTAF-
EPEKSSERLAWAITTILVETIMSQELSDE-------QKREFVDEFVNISIIN-----NQN
GGRYKPGNRLVEVLIN-------TVTLMAEGR-GTDQLLSNAWKNWLKTWEEGGDLGEAE
ARLLLHTIHLSSGLD------------------------ESSFSHPKYQQLLEATSKVCH
QLRLFQNLKQANDAQGST-----------------SRL-VTVTTFQIEAGMQELVKLIFT
KTLED-LTSATKQSFFNIARSFYYT-----AYCPADTIDSHINKVLFEKIV---------
------------------------------------------------------------
-------------------------
>SmCPS1
--------------------MASLSSTILSRSPAARRRITPAS---AKLHRP-ECFATSA
WMGSSSKN-----LSLSYQLNHKKLSVATVDAPQVHDHDGTTVHQGHDAVK---------
---------NIEDPIEYIRTLLRTTGDGRISVSPYDTAWVAMI---KDVEGRD-GPQFPS
SLEWIVQNQLEDGSWGD-----------QKLFCVYDR--LVNTIACVVALRSWNVHAHKV
KR---GVTYIKENVDKLMEGNEEHMTCGFEVVFPALLQKAKSLGIEDLP-----------
------------------------------------------------------------
------------------------------------YDSPAVQEVYHVREQKLKRIPLEI
MHKMPTSLLFSLEGLEN------LDWDKLLKLQSAD-GSFLTSPSSTAFAFMQTKDEKCY
QFIKNTIDTFNGGAPHTYPV-DVFGRLWAIDRLQRLGISRFFEPEIADCLSHIHKFWTD-
KGVFSGRESEFCDIDDTSMGMRLMRMHGYDVDPNVLRNFKQ-------------------
---------------------------------------------------------KDG
KFSCYGGQMIESPSPIYNLYRASQLRFPGEE----ILEDAKRFAYDFLKEKLANNQILDK
WVISKHLPDEIKLGLEMPWLATLPRVEAKYYIQ-YYAGSGDVWIGKTLYRMPEISNDTYH
DLAKTDFKRCQAKHQFEWLYMQE------WYES-CGIEEFGISRKDLLLSYFLATASIF-
ELERTNERIAWAKSQIIAKMITSFFNKE-----ATSEEEKRDLLNELE----------NI
NGLNDTNGAGREGGAGSIALATLTQFLEGFDR-YTRHQLKNAWSVWLTQLQHG---EADD
A-ELLTNTLNICAG---------------HIA-----FREEILAHNEYKALSNLTSKICR
QLSFIQSEKEMGVEGEI-------------------AAKSSIKSKELEEDMQMLVKLVLE
KYGG--IDRNIKKAFLAVAKTYYYR-----AYHAADTIDTHMFKVLFEPVA---------
------------------------------------------------------------
-------------------------
>SmCPS2
----------------------MTSLFSLNLSRAPAIRRRLQLPAEVHLSEFFAVYAWLN
SSTKPS--PLTFQIQRKHLSKVTECRVASLDG--IQVSEKDTPLR-TPNEINK-------
---------KIEDSIEYVKNLLMTSGDGRISVSPYDTSIAALI---KDVKGRN-APQFPS
CLEWIAQHQMADGSWG------------DEFFCIYDR--IVNTLACVIALKSWNVHAHMI
QK---GVAYVNENVHKLKDGNLEHMTSGFEIVVPALVQRAKDLGIQGLP-----------
------------------------------------------------------------
------------------------------------YDHPLINEIAITKEGRLKKIPKDM
IYQTPTTLLFSLEGLGD------LEWERILQLQSGD-GSFLTSPSSTAHAFMQTKDAKCL
KFIDNAVKNCNGGVPHTYPV-DVFARLWAVDRLQRLGISRFFQQEIKYFLDHVNSVWTE-
NGVFSGRDSQFCDIDDTSMGIRLLKMHGYNVDPNAVEHFKQ-------------------
---------------------------------------------------------QDG
KFSCYGGQMIESASPIYNLYRAAQLRFPGEE----ILEEATKFAFNFLQEKIANNQLQEK
WVISHHLIDEIKLGLKMPWYATLPRVEAAYYLR-YYAGSDDVWIGKVFYRMPEISNDTYK
ELAVLDFNRCQAQHQFEWIYMQE------WYHR-SSVGEFGISKKDLLRAYFLAAATVF-
EPERTQERLAWAKTQLVSKMIASFVSNE----TTLSLDQRIALVTQLGH---------NF
DGIDEIISAMKDHALAPTLLTTFQQLLDGFNR-YTRHQLKNAWSQWFMKLRQGEANGGGD
A-ELLANTLNICAG---------------LIA-----FNEDVLLHHEYTTLSTLTNKICK
RLSQIKDNKALEVVD------------------------GSIKDKELEQDMRALVKLALE
ENGGGGVDRNIKHTFLSVVKTFYYS-----AYHDDETTDAHIFKVLFEPVV---------
------------------------------------------------------------
-------------------------
>SmCPS4
----------------------------------MSFASNATGFRIPLTTCVYPSPILRF
NAKVGSGSSYGTTEAQRN-MKCVDG-------IGRSRVVAVAASGRTRDSN---------
----PEVESE--KMKEMIRWMFRDMDDGEVSVSAYDTAWVALV---EDIGGSG-GPQFPT
SLDWISDNQLDDGSWG------------DRKFVLYDR--ILNTLACVVALTTWKLHPHKC
EK---GLKFIRENIEKLDNEDEELMLVGFEVALPSLIDLAKKLGIEISD-----------
------------------------------------------------------------
-------------------------------------DSPCIKNIYAKRDSKLKEIPMDL
LHKEPTSLLFSLEGMEG------LDWEKLLTLRS-E-GSFLSSPSSTAYALQHTKDELCL
DYLLKPVNKFNGGVPSTYPV-DMFEHLWAVDRLQRLGISRYFQVEIGECLDYVYRYWTN-
EGISWARYTNIKDSDDTSMGFRLLRLHGYDISIDAFKAFE--------------------
---------------------------------------------------------KGG
EFWCMAGQMGHAVTGVYNLYRASQLMFPQEH----ILLDARNFSANFLHHKRLTNAIVDK
WIISKDLPAEVGYALDVPFYASLPRLEARFFLE-QYGGDDDVWIGKTLYRMLYVNSNTYL
ELAKLDYKHCQSVHQLEWKSMQK------WYTD-CNLGEFGLSERSLLLAYYIAASTAF-
EPEKSGERLAWATTIILVETIASQQLSNE-------QKREFVNEFENGSTIN-----NRN
GGRYKPRSRLVDVLIN-------AITLVAQGR-GISQQLSNAWQKWLKTWEGGGHQGEAE
ARLLIHTLHLSSGLD------------------------ESSFSHPKYQQLLEVTSKVCH
QLRLFQ-NRKVYDAQGCT-----------------SRL-VTGTTFQTEAGMQELVKLVFP
KTSDD-MTSATKQSFFNIARSFYYT-----AYCHEGAIDSHIDKVLFEKIV---------
------------------------------------------------------------
-------------------------
>SmCPS5
-------------------MPLASNPVAFLPSSTAHG--------DLPAAAFSRSSAGCL
Q--LCRPLTPTSSLQCNAISRPRTEEYIDVIQNGLPVIKWHEIVEDDAEKD---------
SPK-----DKVGELRDAVRSMLRSMGDGEISISPYDTAWVALV---ADADGD--RPQFPS
SLHWISTNQLADGSWGD-----------HATFSIFDR--IINTLACVVALTSWDLHPDKT
HK---GILFIKKNIHRLEEENVEHMPIGFEVALPSLIDIAKQLQIDIPS-----------
------------------------------------------------------------
-------------------------------------DTRGLREIYARREIKLKKIPSDI
LHQMPTTLLHSLEGMPG------LMWQKLLKLQSED-GSFLFSPSSTAFALQQTKDHNCL
KYLTNHLIKFKGGVPNVYPV-DLFEHLWAVDRLQRLGVSRYFQPEIEECVAYVYRYWTE-
KGICWARNSEIQDIDDTAMGFRLLRLHGYEVSADVFKHFE--------------------
---------------------------------------------------------SGG
EFFCFKGQSTQAVTGMYNLYRAAQLIFPGEN----ILEDAATFSAKFLQQKRANNELLDK
WIITKDLPGEVGYALDVPWYASLPRVETRFYLE-QYGGEDDVWIGKTLYRMPYVNNNKYL
ELAKLDYNNCQALHQQEWKDIQK------WYRN-SSLGEFGLSEGSLVQAYYVAAASIF-
EPQKSQERLAWAKTAILMQTITSHFHH---SAE---QKRVFLHEFQH-----------AT
GGRYKTTRTLVGTLLRTLNQLSLD-ILLAHGC-HIHQPLKNAWHKWIKTWEGGG----GG
AELLVQTLNLCGGGRR------------NRWE-----SEELLSSHPKYEQLLKATVGVCD
KLRRFQ-HRKDCNG--CM-----------------GSD-GGIRTLDIEAEMQELVKLVVT
[truncated: 311 more rows]
